# Supplementary material for: Testing the importance of jasmonate signalling in induction of plant defences upon cabbage aphid (Brevicoryne brassicae) attack
Source: BMC Genomics. 2011 Aug 19;12:423. doi: 10.1186/1471-2164-12-423 (PMC3175479; doi:10.1186/1471-2164-12-423)
Supplement: Additional file 3 — Table S1. List of genes whose expression in non-challenged plants was positively influenced by jasmonates. Gene expression values for which regulation was not statistically significant are shaded in grey. [file 1471-2164-12-423-S3.XLS]

## Sheet: Sheet1
Additional file Table S1. List of genes whose expression in non-challenged plants was positively influenced by jasmonates.
	Gene expression values that are not statistically significantly regulated are shaded in grey.
	Name	Accession	fou2/wt	aos/wt	wtB/wt	fou2B/fou2	aosB/aos
JA synthesis
	ALLENE OXIDE SYNTHASE (AOS)	At5g42650	1.26847	-4.68546	0.149502	-0.512088	-2.85878
	Allene oxide cyclase 1, ( AOC1/ERD12)	At3g25760	2.60045	-1.85524	0.346697	-0.550066	-0.202611
	Lipoxygenase (LOX2)	At3g45140	2.08612	-1.96951	0.55075	-0.419701	-0.166318
	Allene oxide cyclase (AOC3)	At3g25770	1.62993	-1.67747	0.436307	-0.492951	0.113004
	12-oxophytodienoate reductase 3 (OPR3)	At2g06050	1.61671	-1.51315	0.524319	-0.46615	0.232364
	ALLENE OXIDE CYCLASE 2 (AOC2)	At3g25780	2.35644	-1.25796	2.19145	-0.072587	0.755214
	12-oxophytodienoate reductase (OPR1)	At1g76680	0.662891	-0.576589	0.306735	0.235953	0.681178
	4-coumarate-CoA ligase (OPCL1)	At1g20510	1.13339	-0.769671	1.07655	-0.22784	0.287029
JA signalling
	JA-responsive gene (JR1)	At3g16470	3.13681	-1.51003	-0.0710169	0.190244	-0.130353
	CORONATINE INDUCED 1 (CORI3)	At4g23600	2.41955	-1.60376	0.830338	-0.423628	0.247499
	JASMONATE INSENSITIVE 1 (JIN1/ATMYC2)	At1g32640	1.86407	-1.45441	0.90635	-0.433502	-0.0924653
	jasmonate ZIM-domain 10 (JAZ10)	At5g13220	3.6859	-0.854462	1.10405	0.913089	-0.118775
	jasmonate ZIM-domain 9 (JAZ9)	At1g70700	2.65057	-1.99002	0.791389	-0.173806	0.163449
	jasmonate ZIM-domain 1 (JAZ1)	At1g19180	2.62438	-2.30833	2.09583	-0.0372714	1.15415
	jasmonate ZIM-domain 6 (JAZ6)	At1g72450	1.99524	-1.41177	0.576543	-0.152387	0.160865
	JASMONATE-INSENSITIVE 3 (JAI3/JAZ3)	At3g17860	0.994099	-0.836727	-0.0114628	0.0304019	0.312248
	jasmonate ZIM-domain 2 (JAZ2)	At1g74950	1.8939	-0.547252	0.694759	0.11294	0.0231712
Defence
	VEGETATIVE STORAGE PROTEIN 1 (VSP1)	At5g24780	6.49556	-2.56659	0.295001	-0.659186	0.588555
	VEGETATIVE STORAGE PROTEIN 2 (VSP2)	At5g24770	5.89103	-3.06236	-0.430839	-0.682878	-0.394108
	trypsin inhibitor 1 (ATTI1)	At2g43510	3.71025	-1.08305	1.73891	1.13736	0.860866
	PDF1.2, plant defensin protein	At5g44420	3.53366	-3.33299	2.98567	0.577033	-0.49562
	PDF1.2b, plant defensin-fusion protein	At2g26020	3.31222	-3.53104	3.0011	0.64874	-0.111603
	PDF1.3, plant defensin-fusion protein	At2g26010	3.23073	-3.45824	2.80076	0.473311	-0.227223
	PDF1.2c, plant defensin-fusion protein	At5g44430	3.22842	-3.32111	2.69503	0.460908	-0.384414
	trypsin inhibitor (Kunitz) family type	At1g73260	2.85492	-1.64525	1.00028	1.62491	1.43574
	Cysteine-rich antifungal protein 1 precursor (AFP1)	At1g75830	3.40466	-3.04021	2.63871	0.164591	-1.18698
	protease inhibitor/seed storage/lipid transfer protein (LTP)	At5g48490	0.785827	-0.637071	-0.786944	-0.977062	-0.667699
	trypsin inhibitor 3 (ATTI3)	At2g43530	1.96134	-0.666595	0.288633	0.356928	-0.549641
	PATHOGENESIS-RELATED 4 (PR4/HEL)	At3g04720	1.34875	-0.807444	2.31746	1.12978	0.763504
	Enhanced disease susceptibility 5 (EDS5/Sid1)	At4g39030	0.871527	-0.520443	1.8714	0.437033	1.14906
	thionin-2.4 precursor	At1g66100	1.51576	-1.70555	-0.276871	-0.786667	-0.702409
	glutamine amidotransferase class-I domain-containing protein	At4g30530	0.918768	-0.808494	0.453355	-0.0410634	0.155038
	17.4 kDa class III heat shock protein (HSP17.4-CIII)	At1g54050	0.808432	-0.948234	-0.67319	-0.553278	-0.589913
	BETA-GLUCOSIDASE HOMOLOG 1 (BGL1)	At1g52400	3.88803	-1.89945	0.375587	0.492287	-0.320722
	strictosidine synthase	At3g51450	1.6977	-1.18281	0.546212	-0.443995	-1.00668
	S-adenosylmethionine-dependent methyltransferase	At3g44870	3.13029	-1.44543	1.90602	-0.568878	-0.382467
	S-adenosylmethionine-dependent methyltransferase	At3g44860	2.5979	-1.26738	0.982134	-0.862228	0.044865
	arginase	At4g08870	4.04959	-1.44185	0.941139	-0.632018	-0.313939
Myrosinases, myrosinase binding and associated
	(THIOGLUCOSIDE GLUCOHYDROLASE 1 (TGG1)	At5g26000	0.614945	-1.23258	-0.329046	-0.432393	0.136673
	THIOGLUCOSIDE GLUCOHYDROLASE 2 (TGG2)	At5g25980	1.26709	-1.51158	-0.0336037	-0.13011	-0.206482
	MYROSINASE-BINDING PROTEIN 1 (MBP1)	At1g52040	4.98084	-2.53242	0.732622	-0.137883	-0.262335
	myrosinase binding protein	At1g52000	3.03071	-1.66751	0.0292911	-0.211687	-0.600469
	myrosinase-associated protein (ESM1)	At1g54010	1.44514	-0.506724	-0.0048951	0.0367837	0.0140171
	myrosinase-associated protein	At1g54030	0.865525	-0.804265	0.184771	0.247566	0.321384
	EPITHIOSPECIFIER PROTEIN (ESP)	At1g54040	1.16986	-0.972704	-0.172542	-0.870945	-0.423367
	jacalin lectin family protein	At5g38540	3.25481	-2.01571	-0.215159	0.202967	0.393833
	jacalin lectin family protein	At3g16460	1.10931	-0.634597	0.0514981	0.0577455	0.09816
	jacalin lectin family protein (MBP2-like)	At2g39310	2.16358	-1.13859	-0.453292	0.324195	-0.264029
Transcription factors
	WRKY transcription factor 75 (WRKY75)	At5g13080	2.51837	-1.8176	3.22644	1.30806	3.18297
	myb family transcription factor (ATMYBL2)	At1g71030	1.00235	-0.592566	-0.0103448	-0.682662	0.0987915
	Ethylene-responsive transcription factor 2 (ERF2)	At5g47220	0.879011	-1.12852	2.05689	0.41544	1.0224
	Heat shock transcription factor 6 (HSF6)	At5g62020	1.04855	-0.902616	0.63731	-0.332632	0.813849
	Agamous-like MADS-box protein (AGL19)	At4g22950	0.936234	-1.08979	-0.0430961	0.448596	-0.567493
	DNA-binding protein (S1FA1)	At3g53370	1.21467	-0.658126	-0.0127346	-0.199073	-0.459771
	Salt tolerance-like protein (STH)	At2g31380	0.921836	-0.68942	-0.206457	-1.09249	-0.46091
	Zinc finger protein CONSTANS-LIKE 5 (COL5)	At5g57660	0.879826	-0.663183	-0.0366024	-0.426013	0.256642
	RESPONSIVE TO HIGH LIGHT 41 (RHL41/ZAT12)	At5g59820	1.85047	-1.38878	3.02077	0.0803672	2.25963
Tryptophan and glucosinolates synthesis
	CHORISMATE MUTASE 3 (CM3)	At1g69370	0.859615	-0.798644	-0.228092	-0.217788	-0.425276
	Anthranilate synthase component 1 (ASA1)	At5g05730	0.727965	-0.701791	1.08449	0.530579	0.640505
	TYROSINE AMINOTRANSFERASE 3 (TAT3)	At2g24850	3.52453	-1.57531	4.19883	0.672102	2.03451
	Cytochrome P450 79B2 (CYP79B2)	At4g39950	1.16782	-0.829722	1.40785	0.473002	1.15301
Redox
	Peroxidase 37 precursor (Atperox P37/ATP38)	At4g08770	1.0844	-1.46309	1.56941	1.41402	1.3552
	CATALASE 3 (CAT3/SEN2)	At1g20620	0.721404	-0.507496	0.352695	0.0842891	0.203656
	monodehydroascorbate reductase 4 (MDAR 4)	At5g03630	0.619758	-0.745741	0.665916	-0.0632928	0.437098
	dehydroascorbate reductase	At1g19550	1.90473	-0.596797	-0.0321065	0.0454506	-0.0221329
	DEHYDROASCORBATE REDUCTASE (DHAR1)	At1g19570	1.89236	-0.504138	-0.0530923	-0.25028	-0.104827
	GLUTATHIONE S-TRANSFERASE 22 (GST22/ATGSTU4)	At2g29460	0.991582	-0.730576	1.86999	1.05015	1.20088
	Peroxidase 32 precursor (PER32)	At3g32980	1.38272	-1.48993	-0.82047	0.1019	0.429378
	POLYAMINE OXIDASE 2 (ATPAO2)	At2g43020	0.855996	-0.593057	0.333746	3.28135e-05	-0.230192
	FERRIC REDUCTION OXIDASE 6 (ATFRO6/FRO6)	At5g49730	0.699186	-0.835576	-0.757034	-1.2499	0.458764
H2O2 generation
	copper amine oxidase family protein	At1g31710	1.0013	-1.55969	-1.1672	-0.0408271	0.646306
	quinone oxidoreductase-like protein	At5g17000	0.644721	-0.819181	-0.3154	0.178076	0.447672
Auxin biosynthesis
	IAA-amino acid hydrolase ILR1-like 6 (ILL6)	At1g44350	2.46582	-1.4073	0.476945	0.0400184	-0.618043
	IAA-amino acid hydrolase ILR1-like 4 precursor (ILL4)	At1g51760	1.71018	-0.69878	1.8392	0.373814	0.318031
	Nitrilase 2 (NIT2)	At3g44300	2.09835	-0.819237	1.20444	1.68001	0.947499
	Nitrilase 3 (NIT3)	At3g44320	0.962452	-1.13171	-0.359841	-0.634945	0.127789
	Nitrilase 4 (NIT4)	At5g22300	0.937591	-0.626363	0.374027	0.17824	0.111098
Phenylpropanoid pathway
	Phenylalanine ammonia-lyase 2 (PAL2)	At3g53260	0.515482	-0.596837	0.0899715	-0.389365	-0.33443
	UDP-glycosyltransferase	At1g06000	0.633494	-0.573161	0.270809	-0.237802	0.0685898
	UDP-glucosyl transferase 72E1 (UGT72E1)	At3g50740	0.780272	-0.515877	0.472436	-0.100012	0.281855
	O-methyltransferase family 2 protein	At1g76790	1.79304	-0.634772	-0.268461	0.286941	-0.921448
Cell wall modification
	arabinogalactan-protein	At1g03820	2.8129	-0.547786	0.103655	1.53018	0.568896
	Polygalacturonase inhibitor 2 precursor (PGIP2)	At5g06870	2.72456	-0.902234	0.631778	0.701338	-0.319821
	polygalacturonase inhibitor (FLR1)	At3g12145	2.03785	-0.908152	-0.579838	0.602041	0.526154
	invertase/pectin methylesterase inhibitor family protein	At1g62770	0.874013	-1.29895	-1.00949	1.1782	1.6339
	pectin methylesterase	At1g11580	2.21648	-0.839333	0.359659	1.07106	-0.0392364
	xylose isomerase	At5g57655	0.55949	-0.528718	-0.0395657	0.367034	0.456763
	beta-mannosidase-like protein	At3g18080	0.696077	-0.579006	-0.139688	-0.0929815	-0.489022
Cytochrome P450
	Cytochrome P450 71B4 (CYP71B4)	At3g26280	0.522059	-0.853067	-0.258851	-0.609717	0.573329
	Cytochrome P450 (CYP708A3)	At1g78490	0.837999	-0.533	-1.00232	0.180981	-0.148534
	Cytochrome P450 (CYP81F4)	At4g37410	3.77714	-1.58599	0.184258	0.347786	-1.70583
Protein modification
	palmitoyl protein thioesterase family protein	At4g17470	5.25694	-2.21964	0.0212183	-0.783873	-0.493695
	ABI3-interacting protein 2 (AIP2)	At5g20910	0.849895	-0.520777	-0.0316534	-0.33484	0.689897
	DnaJ heat shock N-terminal domain-containing protein	At2g42750	0.579057	-0.587257	0.0227096	-0.523005	0.0565563
	Proteasome subunit alpha type 2-B (PAB2)	At1g79210	0.658421	-0.732879	-0.223574	-0.310489	0.575504
	Proteasome subunit beta type 5-B precursor (PBE2)	At3g26340	0.557767	-0.629394	-0.232867	-0.352463	0.228223
	F-box family protein / SKP1 interacting partner 3-related (ATPP2-A14)	At5g52120	1.04974	-0.688633	0.00650029	-0.217252	0.273909
Carbohydrate metabolism and transport
	6-phosphogluconolactonase-like protein	At5g24420	4.34242	-1.05471	-0.0657331	0.156994	-0.682099
	sorbitol transporter-like protein	At4g36670	1.56772	-0.559134	0.669845	0.580507	0.955614
	carbohydrate transporter	At1g75220	0.631539	-0.616184	0.0321054	-0.162511	0.112406
	beta-fructofuranosidase (BFRUCT4)	At1g12240	0.633953	-0.595855	-0.424514	-0.20096	0.0828759
Calcium signalling
	RESPONSIVE TO DESSICATION 20 (RD20)	At2g33380	2.56725	-0.93021	0.432891	-0.254495	-0.290697
	TSK-ASSOCIATING PROTEIN 1 (TSA1)	At1g52410	3.12752	-1.66109	-0.243235	-0.165128	0.0149549
Chlorophyl metabolism
	Chlorophyllase-1 (CLH1)	At1g19670	2.68969	-2.2846	0.672262	-0.378022	-0.686491
	chlorophyll A-B binding protein / LHCII type I (LHB1B1)	At2g34430	0.566766	-0.583332	-0.39197	-0.936462	-0.222656
	Glutamyl-tRNA reductase 1 (GluTR/HEMA1)	At1g58290	0.576339	-0.666856	-0.532662	-0.810421	-0.449061
Metabolism of leucine, isoleucine, and valine
	Branched-chain-amino-acid aminotransferase 2 (BCAT2)	At1g10070	2.29508	-0.531144	2.08347	1.17462	1.38502
Nucleoside/nucleotide metabolism
	adenylosuccinate lyase	At4g18440	2.16259	-1.09216	0.157295	-0.885681	-0.705275
	adenylosuccinate lyase	At1g36280	2.0477	-0.769894	0.0941417	-0.853467	-0.631561
	nucleoside phosphatase	At1g14250	3.22559	-3.61315	-0.113982	-0.994231	-0.661212
	phosphorylase family protein	At4g24340	1.45438	-1.30245	-0.191349	-0.629634	-0.0187617
	phosphorylase family protein	At4g24350	1.36901	-0.729329	0.333016	-0.256809	-0.854606
	Dihydroorotate dehydrogenase (DHOD)	At3g17810	1.01549	-0.588732	0.43442	0.251568	0.576696
	Nudix hydrolase 8 (NUDT8)	At5g47240	1.06502	-1.08507	0.420127	-0.0698768	-0.794284
Transporters
	MATE efflux family protein	At1g66760	1.96351	-0.914017	-0.431592	-0.0429443	-0.0981627
	MATE efflux family protein	At4g21910	1.48527	-0.809212	-0.00955822	0.14535	-0.0495464
	MATE efflux family protein	At1g61890	0.98516	-0.832597	0.546344	0.122951	-0.0558764
	PURINE PERMEASE 1 (PUP1)	At1g28230	0.708938	-0.983777	0.0186216	-0.213584	0.431977
	MATE efflux family protein	At5g65380	0.596391	-0.51382	0.131167	0.0348216	0.337037
	phosphoenolpyruvate/phosphate translocator, putative	At3g01550	0.592185	-0.765505	-0.273487	-0.90374	-0.00366128
	amino acid transporter family protein	At3g56200	1.32385	-0.881589	0.450042	-0.469123	0.607379
Sterol metabolism
	Squalene monooxygenase 1,2 (SE 1,2/SQP1,2)	At5g24160	1.41393	-0.718251	-0.107303	-0.0699091	-0.247192
	squalene monooxygenase-like protein	At4g37760	0.720964	-0.66444	-0.421439	-0.92066	-0.390768
	STEROL C4-ALPHA METHYL OXIDASE (SMO1-3)	At4g22753	0.600215	-0.759632	0.0728827	-0.0109946	-0.104254
Lipid metabolism
	lipase class 3 family protein	At1g45201	1.54243	-1.37169	-0.703751	-0.68936	0.132805
	GDSL-motif lipase/hydrolase family protein	At1g31550	1.45613	-0.526732	0.466407	-0.254647	0.137417
	GDSL-motif lipase/hydrolase family protein	At2g03980	0.767762	-0.942676	-0.235917	-0.216707	0.24124
	esterase/lipase/thioesterase family protein	At2g39420	2.29065	-0.76784	1.60072	-0.137707	-0.0825535
	epoxide hydrolase, soluble (sEH)	At2g26740	1.1717	-0.578031	0.390692	-0.0074242	0.700799
	lysophospholipase like protein	At1g73480	1.03114	-0.580483	0.195309	-0.783783	-0.268745
	3-ketoacyl-CoA thiolase 5 (KAT5)	At5g48880	0.906718	-0.567889	-0.182218	-0.917635	-0.934529
MATH domain proteins
	meprin and TRAF homology domain-containing protein	At2g32880	0.540841	-1.07193	-0.0685938	-0.36808	0.636925
	meprin and TRAF homology domain-containing protein (ZW9)	At1g58270	0.761774	-1.57883	-0.713906	-0.661726	0.42972
	meprin and TRAF homology domain-containing protein	At5g26280	1.12981	-1.41549	0.441106	0.539654	1.47682
	meprin and TRAF homology domain-containing protein	At3g28220	3.66339	-2.96584	-0.300243	-0.426859	-0.708339
Putative calcium channels
	ANNEXIN 3 (ANNAT3 )	At2g38760	1.3699	-0.775216	-0.116941	0.103897	-0.991848
	ANNEXIN 4 (ANNAT4)	At2g38750	1.36843	-1.9118	-0.771928	-0.134641	-0.529894
Other
	unknown plant specific protein (AR781)	At2g26530	1.35523	-0.533314	1.31181	-0.152263	0.388594
	glycine-rich protein	At4g30450	1.20945	-0.641095	0.569689	-0.29985	-0.0834438
	unknown plant specific protein	At5g50335	1.04349	-0.534	-0.242613	0.388046	0.532609
	unknown plant specific protein	At5g56980	0.887302	-0.597542	0.517196	-0.31075	0.351246
	unknown transcript	At4g15990	0.906743	-0.520405	0.228163	-0.0683888	0.671371
	CLE41-like protein	At4g13195	0.770482	-0.549482	-0.260892	0.35405	-0.248138
	DUF761-family protein	At5g54300	0.863199	-0.538233	0.216733	0.333087	0.0366283
	conserved unknown protein	At5g11810	0.555661	-0.606358	0.0276608	-0.243934	-0.015302
	unknown plant specific protein	At5g01075	0.546169	-0.676022	-0.778498	-0.3847	-0.336795
	unknown plant specific protein	At5g65610	0.513056	-0.825487	-0.343124	-0.801758	-0.0162273
	unknown plant specific protein	At3g12320	0.815254	-0.947642	-0.253507	-1.16184	-0.207877
	SURFEIT-6 family protein	At5g05210	1.7902	-0.61267	-0.159228	-0.0512668	0.19493
	TSA1-LIKE, SMC-domain protein	At3g15950	0.994086	-1.06862	-0.640814	0.677216	0.230598
	DUF581-family protein	At1g53885	2.4775	-1.96214	0.668449	-0.297874	-0.533496
	DUF567-family protein	At1g53890	0.528508	-0.567637	-0.0907056	-0.783771	-0.0192712
	MD-2-related lipid recognition domain-containing protein	At5g23840	2.20548	-1.2061	-0.41859	-0.19456	-0.193706
	FAD-dependent oxidase, putative	At2g34810	1.93903	-0.889499	-0.0248216	-0.262842	0.118471
	Phytosulfokine 2 precursor (AtPSK2)	At2g22860	1.87498	-0.904562	1.24873	0.296633	1.65367
	hydrogen-transporting ATP synthase (VHA-E3)	At1g64200	1.85369	-0.759655	0.21067	-0.171612	-0.418317
	sulfotransferase family protein	At5g07000	1.74555	-0.827262	0.541801	0.836569	-0.289671
	CASTOR/POLLUX family protein, DUF1012-family protein	At5g02940	1.32484	-1.48109	-0.537218	-1.20871	-0.190406
	methionine sulfoxide reductase B-like protein (MsrB5)	At4g04830	1.24027	-0.697542	-0.193344	-0.717702	0.0625546
	haloacid dehalogenase-like hydrolase family protein	At2g32150	1.19653	-0.665277	0.0495857	-0.153521	0.0779219
	NINE-CIS-EPOXYCAROTENOID DIOXYGENASE 4 (NCED4)	At4g19170	1.08369	-0.540143	-0.113697	-0.785712	-0.0775248
	GAMMA-GLUTAMYL HYDROLASE 1 (ATGGH1)	At1g78660	1.02574	-0.811668	-0.0640507	-0.212646	0.377123
	hydrolase, alpha/beta fold family protein	At2g23550	0.922118	-1.36593	-0.308208	-0.612352	1.15283
	glycine-rich RNA-binding protein (ARRZ-1A)	At3g26420	0.87997	-0.75835	0.0889608	-0.442477	0.31973
	C2 domain-containing protein	At1g70810	0.878409	-0.751261	0.463088	-0.216628	0.601701
	adenosine monophosphate binding protein 8 (AMPBP8)	At1g75960	0.828719	-0.573117	0.266947	0.0413435	0.102787
	serine carboxypeptidase S10 family protein (SCPL10)	At2g23000	0.786361	-0.505266	-0.60699	-0.846241	-0.76204
	nodulin MtN3 family protein	At4g15920	0.716942	-1.28415	-0.525806	-0.707955	-0.369997
	reticulon family protein	At3g10260	0.672256	-0.556142	0.0378669	-0.204648	0.254003
	Cysteine-rich repeat secretory protein 2 precursor (CRRSP2)	At1g70690	0.658558	-0.663524	1.03587	0.336063	1.32699
	haloacid dehalogenase-like hydrolase family protein	At4g11570	0.599498	-0.666813	-0.22199	-0.762992	-0.124948
	cupin family protein	At1g07750	0.591069	-0.534261	-0.434219	0.199814	0.144444
	Phytol kinase 1 (VTE5)	At5g04490	0.582671	-0.692429	-0.114767	-0.578565	0.484202
