# Supplementary material for: Testing the importance of jasmonate signalling in induction of plant defences upon cabbage aphid (Brevicoryne brassicae) attack
Source: BMC Genomics. 2011 Aug 19;12:423. doi: 10.1186/1471-2164-12-423 (PMC3175479; doi:10.1186/1471-2164-12-423)
Supplement: Additional file 4 — Table S2. List of genes whose expression in non-challenged plants was negatively influenced by jasmonates. Gene expression values for which regulation was not statistically significant are shaded in grey. [file 1471-2164-12-423-S4.XLS]

## Sheet: Sheet1
Additional file Table S2. List of genes whose expression in non-challenged plants was negatively influenced by jasmonates.
	Gene expression values that are not statistically significantly regulated are shaded in grey.
	Name	Accession	fou2/wt	aos/wt	wtB/wt	fou2B/fou2	aosB/aos
Transcription regulation
	WRKY transcription factor 50 (WRKY50)	At5g26170	-1.21946	0.735329	1.97574	1.34306	1.63183
	transcription factor jumonji	At3g20810	-3.37495	1.26101	0.342694	1.96294	0.382738
	myb family transcription factor	At5g37260	-2.84601	2.40459	-0.0678081	0.391871	-0.278391
	AP2 domain-containing transcription factor (TNY)	At5g25810	-2.49036	0.873807	-0.445923	0.325365	-0.50637
	Zinc finger protein CONSTANS-LIKE 9 (COL9)	At3g07650	-2.87155	1.35155	0.397997	1.85143	0.0716552
	BTB and TAZ domain protein 2 (BT2)	At3g48360	-1.21389	3.08336	2.10859	2.71805	0.524875
	two-component response regulator-like APRR1 (TOC1)	At5g61380	-1.31525	0.82699	0.287956	0.81309	-0.0248796
Redox
	2OG-Fe(II) oxygenase family protein	At4g36090	-0.576625	0.614012	0.829914	0.362802	0.417939
	rubredoxin family protein	At5g17170	-0.775142	0.615062	-0.323757	-0.301198	-0.501505
	Thioredoxin-like 3	At5g61440	-1.22592	1.00948	0.26347	0.988315	-0.048943
Ankyrin repeat
	ankyrin repeat family protein	At4g03450	-0.691522	0.587571	1.59407	0.0505401	0.971638
	ACCELERATED CELL DEATH 6 (ACD6)	At4g14400	-1.43975	0.674243	0.581868	-0.0697681	0.132524
	ankyrin repeat family protein	At5g54610	-0.872775	0.769897	0.880027	-0.183922	0.526134
	ankyrin repeat family protein	At5g54710	-0.699794	1.01057	1.64617	0.36938	1.02357
Calcium binding
	Calmodulin binding protein-like	At1g73800	-0.649979	0.770363	1.81318	0.792342	1.23654
Metal ion binding
	heavy-metal-associated domain-containing protein	At5g26690	-1.13792	1.30667	2.35723	1.18373	1.68066
	heavy-metal-associated domain-containing protein	At5g52760	-0.963571	0.98706	3.15378	1.26741	2.03612
Transporters
	integral membrane transporter family protein	At5g54860	-0.540504	0.5517	1.38738	0.674985	0.876203
	PHOSPHATE 1 (PHO1)	At3g23430	-1.01749	0.689967	-0.696927	1.00259	0.0213173
Signal transduction
	ENHANCED DISEASE SUSCEPTIBILITY 1 (EDS1)	At3g48090	-0.505587	0.57129	1.28077	0.254109	0.839411
	EDS1-like lipase	At3g48080	-0.80331	0.845891	1.13862	0.648988	0.599083
Protein modification
	SMALL UBIQUITIN-LIKE MODIFIER 3 (SUM3)	At5g55170	-0.949552	0.60623	0.877804	0.714406	0.656725
	serine/threonine protein kinase	At1g48210	-0.785194	0.606664	0.823859	0.841873	0.376846
Senescence
	cnd41-like protein, aspartyl protease family protein	At5g10760	-0.756627	0.6677	1.88135	0.292046	1.14494
Sugar metabolism
	Glucose-6-phosphate 1-dehydrogenase 3 (G6PDH3)	At1g24280	-0.623754	0.696307	0.26719	0.143601	0.0312499
Heme binding
	SOUL heme-binding family protein	At1g78450	-1.50697	0.76072	-0.954184	-0.566612	-0.505761
	cytochrome P450 protein (CYP76C5)	At1g33730	-0.751833	0.76839	1.2446	0.504742	0.641159
Other
	small unknown protein	At5g44565	-1.08613	0.543128	-0.0592244	0.425362	-0.0134462
	unknown expressed protein	At1g28710	-0.84598	0.555493	-0.213955	1.12225	-0.318267
	PCC1-like protein	At3g22235	-0.832828	0.586639	0.964456	0.149567	0.273634
	unknown plant specific protein	At5g42900	-3.11759	0.593805	-0.07549	1.48003	0.0185134
	unknown plant specific protein	At4g33980	-2.03234	0.755958	-0.164443	1.14908	0.0181863
	ACYL-ACTIVATING ENZYME 7 (AAE7/ACN1)	At3g16910	-0.759458	0.629128	0.104502	0.502985	-0.331695
	methyltransferase	At3g01660	-0.590268	0.709287	-0.317684	-0.278333	-1.07462
	DAL3-domain protein	At2g35810	-0.611663	0.769626	0.570917	0.31457	0.097254
	PLAC8 family protein / DUF614-family protein	At1g14870	-0.834479	0.777804	2.55447	1.37157	2.0742
	PLAC8 family protein / DUF614-family protein	At1g14880	-1.25333	1.08478	2.51922	1.22489	1.72693
	DUF567-family protein	At2g14560	-1.02533	0.840944	1.30912	0.894202	0.692596
	phosphoglycerate mutase family protein	At3g60420	-0.867441	1.00034	1.82091	0.648603	1.14264
