# Supplementary material for: Testing the importance of jasmonate signalling in induction of plant defences upon cabbage aphid (Brevicoryne brassicae) attack
Source: BMC Genomics. 2011 Aug 19;12:423. doi: 10.1186/1471-2164-12-423 (PMC3175479; doi:10.1186/1471-2164-12-423)
Supplement: Additional file 5 — Table S3. List of genes that were less induced in response to B. brassicae infestation in aos than in wt plants. Gene expression values for which regulation was not statistically significant are shaded in grey. [file 1471-2164-12-423-S5.XLS]

## Sheet: Sheet1
Additional file Table S3. List of genes which were less induced in response to B. brassicae infestation in aos than in wt plants.
	Gene expression values that are not statistically significantly regulated are shaded in grey.
	Gene name	Accession	aos/wt	aosB-wtB	wtB/wt	aosB/aos
Calcium signalling
	Calmodulin-like protein 8 (AtCaM-8) (CAM8)	At4g14640	0.609182	-1.06082	0.400151	-0.660669
	Calmodulin-like protein 38 (CML38), calcium-binding EF hand family protein	At1g76650	-0.208417	-1.0105	1.80359	0.793088
	Calmodulin-like protein	At3g22930	1.49464	-1.23694	1.91328	0.676339
	Calmodulin-like protein 41 (CML41)	At3g50770	0.816044	-1.61551	2.17728	0.561776
	calcium-binding EF-hand protein	At1g21550	0.321079	-1.08266	1.63542	0.552755
	rgs-CaM-like protein, calmodulin-related protein	At3g01830	0.492873	-1.33439	2.82513	1.49074
Carbohydrate biosynthesis and metabolism
	glycosyl hydrolase family 1 protein	At1g02850	0.367848	-1.11593	2.10235	0.986423
	beta-1,3-glucanase like protein	At4g16260	-0.740243	-3.36424	2.85699	-0.507251
Cell division and development
	RD26 (RESPONSIVE TO DESSICATION 26), no apical meristem (NAM) family protein (ANAC072)	At4g27410	0.766879	-1.54712	1.39762	-0.149496
	AtRABA1e (Arabidopsis Rab GTPase homolog A1e), RAB11-homologue	At4g18430	1.07344	-2.58647	2.2353	-0.351166
	IDA (INFLORESCENCE DEFICIENT IN ABSCISSION)	At1g68765	2.87643	-2.32821	3.03246	0.70425
	NAC domain-containing protein 2 (ANAC002) (ATAF1)	At1g01720	0.109799	-1.10643	1.05914	-0.047282
	NAC domain-containing protein 19 (ANAC019) (ANAC) (Abscisic-acid-responsive NAC) (ANAC)	At1g52890	-0.308178	-1.35537	1.31257	-0.0428006
Cell wall modification
	proline-rich extensin, putative, similar to extensin gi|1165322|gb|AAB53156	At1g26250	0.42867	-1.19254	0.978157	-0.214381
	Extensin-3 precursor (AtExt3) (AtExt5) (EXT3)	At1g21310	0.736618	-1.23786	2.07162	0.833754
	O-methyltransferase family 2 protein	At1g33030	-0.000780708	-1.57273	2.23843	0.6657
	class IV chitinase-like	At2g43590	-1.29591	-1.3605	1.61425	0.253755
Chlorophyll biosynthesis and metabolism
	coproporphyrinogen III oxidase	At5g63290	1.21441	-1.11649	1.05804	-0.0584588
	Chlorophyllase-1 (AtCLH1) (Chlorophyll-chlorophyllido hydrolase 1) (Chlase 1) (Coronatine-induced protein 1) (CORI1) (CLH1) (EC 3.1.1.14)	At1g19670	-2.2846	-1.35875	0.672262	-0.686491
Cytochrome P450
	CYP96A13, cytochrome P450 protein	At5g02900	0.286906	-1.54528	-0.149182	-1.69446
Defence
	arginase (EC 3.5.3.1)	At4g08870	-1.44185	-1.25508	0.941139	-0.313939
	Cysteine-rich antifungal protein 1 precursor (AFP1), Low-molecular-weight cysteine-rich protein (LCR67)	At1g75830	-3.04021	-3.82569	2.63871	-1.18698
	DIN11 (DARK INDUCIBLE 11), 2OG-Fe(II) oxygenase superfamily protein	At3g49620	-0.586095	-4.03782	2.69916	-1.33866
	PR1 (PATHOGENESIS-RELATED GENE 1) (PR-1)	At2g14610	1.29902	-2.04222	5.03634	2.99412
	xylogen like protein 8, protease inhibitor/seed storage/lipid transfer protein (LTP) family protein	At3g22600	0.69957	-1.0461	3.80807	2.76197
	PR2 (PATHOGENESIS-RELATED PROTEIN 2), glucan endo-1,3-beta-glucosidase (BGL2), acidic isoform precursor ((1->3)-beta-glucan endohydrolase) ((1->3)-beta-glucanase) (Beta-1,3-endoglucanase) (Beta-1,3-glucanase 2) (BG2) (EC 3.2.1.39)	At3g57260	0.239513	-1.21823	3.77232	2.55409
	disease resistance protein (TIR class), putative (19.3 kDa)	At1g57630	0.821696	-1.34875	3.68302	2.33427
	pEARLI 1, protease inhibitor/seed storage/lipid transfer protein (LTP) family protein	At4g12480	-0.0536206	-1.06005	2.5433	1.48324
	pEARLI 1-like protein (proline rich), protease inhibitor/seed storage/lipid transfer protein (LTP) family protein	At4g12490	0.259422	-1.70026	3.1693	1.46904
	disease resistance family protein / LRR family protein	At3g25010	1.10898	-1.19106	2.63528	1.44422
	RING-H2 finger protein ATL5H precursor (ATL5H)	At5g27420	0.993971	-1.3803	2.77773	1.39743
	MsrB9, methionine sulfoxide reductase B-like protein, SeIR domain-containing protein	At4g21850	-0.300607	-1.22227	2.51388	1.29161
	F-box protein PP2-B13 (Protein PHLOEM PROTEIN 2-LIKE B13)	At1g56240	0.436457	-1.36085	2.39886	1.038
	legume lectin family protein	At3g15356	-0.0214856	-1.54164	2.49496	0.953314
	disease resistance protein (TIR-NBS class)	At1g72900	0.220288	-1.04577	1.97104	0.925264
	ankyrin repeat family protein	At1g10340	1.62709	-1.37679	2.30197	0.925179
	pEARLI 1-like protein, protease inhibitor/seed storage/lipid transfer protein (LTP) family protein	At4g12500	-0.370177	-1.22989	2.12769	0.897799
	AKINbetagamma-interacting protein 2 (AtHSPRO2)	At2g40000	0.487442	-1.0982	1.91981	0.821614
	Putative GPI-anchored protein	At5g19230	0.137908	-1.4391	2.23328	0.794182
	PR4 (PATHOGENESIS-RELATED 4), hevein-like protein (HEL)	At3g04720	-0.807444	-1.55396	2.31746	0.763504
	disease resistance protein (TIR-NBS class)	At1g72920	0.0834207	-1.50179	2.21203	0.710235
	ATMRP4, multidrug resistance-associated protein 4 (Glutathione S-conjugate transporting ATPase 4) (ATP-energized glutathione S-conjugate pump 4) (MRP4) (EC 3.6.3.44)	At2g47800	1.02833	-1.03324	1.73523	0.701998
	AIG2 (AVRRPT2-INDUCED GENE 2)	At3g28930	0.0161936	-1.05856	1.58007	0.521502
	disease resistance protein (TIR-NBS class), putative	At1g72940	0.356336	-1.00264	1.47668	0.474043
	PDF1.2b, plant defensin-fusion protein	At2g26020	-3.53104	-3.11271	3.0011	-0.111603
	PDF1.3, plant defensin-fusion protein, putative (PDF1.3)	At2g26010	-3.45824	-3.02799	2.80076	-0.227223
	PDF1.2c, plant defensin-fusion protein	At5g44430	-3.32111	-3.07944	2.69503	-0.384414
	PDF1.2, plant defensin protein (Low-molecular-weight cysteine-rich 77)	At5g44420	-3.33299	-3.48129	2.98567	-0.49562
	strictosidine synthase	At3g51450	-1.18281	-1.55289	0.546212	-1.00668
	sulfotransferase family protein	At5g07010	-0.00416473	-1.84531	0.607004	-1.23831
	leucine-rich repeat family protein	At3g24954	0.662748	-1.09545	1.59359	0.498143
	HR3 (HOMOLOG OF RPW8 3), hypersensitive response protein 3 (HR3)	At3g50470	1.14607	-1.10205	1.43509	0.333041
	Heat shock protein 81-1 (HSP81-1) (Heat shock protein 83) (HSP81-1)	At5g52640	0.527079	-1.25783	1.4082	0.150366
	disease resistance protein (TIR-NBS-LRR class), putative	At5g18370	-0.0199214	-1.15516	-0.254453	-1.40961
IAA synthesis and signalling
	IAA-amino acid hydrolase ILR1-like 4 precursor (ILL4), IAR3 (IAA-ALANINE RESISTANT 3) (EC 3.5.1.-)	At1g51760	-0.69878	-1.52117	1.8392	0.318031
	IAA-amino acid hydrolase ILR1-like 6 precursor (Protein gr1) (ILL6) (EC 3.5.1.-)	At1g44350	-1.4073	-1.09499	0.476945	-0.618043
Lipid biosynthesis and metabolism
	esterase/lipase/thioesterase family protein	At2g39420	-0.76784	-1.68327	1.60072	-0.0825535
	1,2-diacylglycerol 3-beta-galactosyltransferase (MGD2), monogalactosyldiacylglycerol synthase (MGDG synthase)	At5g20410	0.656742	-1.08189	-0.301302	-1.38319
	phosphoesterase family protein, phosphatidylglycerol specific phospholipase C	At2g26870	0.352559	-1.12641	-0.101502	-1.22791
Nucleoside/nucleotide metabolism
	Nudix hydrolase 8 (AtNUDT8) (NUDT8) (EC 3.6.1.-)	At5g47240	-1.08507	-1.21441	0.420127	-0.794284
	phosphorylase family protein, vegetative storage protein-like	At4g24350	-0.729329	-1.18762	0.333016	-0.854606
	Nudix hydrolase 4 (AtNUDT4) (ADP-ribose pyrophosphatase) (NADH pyrophosphatase) (NUDT4) (EC 3.6.1.22)	At1g18300	-0.179743	-1.26573	1.68303	0.417299
	RSH2 (RELA-SPOT HOMOLOG), ppGpp synthase	At3g14050	0.0249106	-1.00367	1.27614	0.272466
Oxylipin biosynthesis and signalling
	HPL1 (HYDROPEROXIDE LYASE 1) (CYP74B2)	At4g15440	0.0209456	-1.27403	0.697094	-0.576936
	AOC3 (ALLENE OXIDE CYCLASE 3)	At3g25780	-1.25796	-1.43624	2.19145	0.755214
	Jasmonate O-methyltransferase (S-adenosyl-L-methionine:jasmonic acid carboxyl methyltransferase) (JMT) (EC 2.1.1.141)	At1g19640	-0.188836	-1.30812	0.851978	-0.456141
	AOS (ALLENE OXIDE SYNTHASE), cytochrome P450 74A, chloroplast precursor (Hydroperoxide dehydrase) (CYP74A) (EC 4.2.1.92)	At5g42650	-4.68546	-3.00828	0.149502	-2.85878
	jasmonate ZIM-domain 10 (JAZ10)	At5g13220	-0.854462	-1.22282	1.10405	-0.118775
Protein modification and proteolysis
	Type I inositol-1,4,5-trisphosphate 5-phosphatase 11 (At5PTase11) (EC 3.1.3.56)	At1g47510	-0.238537	-1.19019	0.395479	-0.794715
	glycosyltransferase family 14 protein / core-2/I-branching enzyme family protein	At4g27480	0.498334	-1.05619	0.944596	-0.111591
	Dehydrodolichyl diphosphate synthase 2 (DEDOL-PP synthase 2) (EC 2.5.1.-)	At5g58770	0.451716	-1.2109	0.842624	-0.368277
	zinc finger (C3HC4-type RING finger) family protein	At1g26800	0.369197	-1.04567	0.80147	-0.244201
	zinc finger (C3HC4-type RING finger) family protein	At5g59550	0.168903	-1.09764	1.5938	0.496168
	zinc finger (C3HC4-type RING finger) family protein	At1g14260	0.887119	-1.14619	0.605778	-0.540414
	F-box family protein-related	At3g20620	-0.167396	-1.01581	-0.141746	-1.15755
Redox
	oxidoreductase, 2OG-Fe(II) oxygenase family protein	At4g10500	1.31403	-1.43531	4.05373	2.61842
	monodehydroascorbate reductase, cytoplasmic isoform 1 (MDAR 1)	At3g09940	0.167543	-2.17328	2.78576	0.612479
	Blue copper protein precursor (Blue copper-binding protein) (AtBCB) (Stellacyanin) (Phytocyanin 1) (BCB)	At5g20230	-0.0874658	-1.19209	3.5114	2.31931
	glutaredoxin family protein (GRX480)	At1g28480	-0.0771239	-1.71578	2.17136	0.455579
	Peroxidase 38 precursor (Atperox P38)	At4g08780	-1.13215	-1.58659	2.06417	0.477585
Signal transduction
	CRK7, Cysteine-rich receptor-like protein kinase 7 precursor (Cysteine-rich RLK7)	At4g23150	0.70411	-1.19883	3.26723	2.06841
	leucine-rich repeat protein kinase, receptor protein kinase, putative	At1g56120	1.37051	-1.12147	1.90497	0.783496
	serine/threonine protein kinase family protein	At1g67000	0.0695122	-1.43737	1.63955	0.202179
	protein kinase family protein	At5g56790	0.806121	-1.17755	1.13694	-0.0406107
	mitogen-activated protein kinase / MAP kinase (ATMPK11)	At1g01560	0.82603	-1.07538	2.58271	1.50733
Transcription regulation
	Dof zinc finger protein DOF1.10 (AtDOF1.10) (H-protein promoter-binding factor 2b) (DOF1.10)	At1g69570	0.95259	-1.23721	-0.137572	-1.37478
	heat shock transcription factor family protein (ATHSFA2)	At2g26150	0.642863	-1.96763	0.803561	-1.16407
	CZF1/ZFAR1, zinc finger (CCCH-type) and ankyrin repeat protein	At2g40140	0.925683	-1.11523	1.98316	0.867925
	WRKY transcription factor 40 (WRKY DNA-binding protein 40) (WRKY40)	At1g80840	0.695461	-1.92907	3.71386	1.78479
	WRKY transcription factor 46 (WRKY DNA-binding protein 46) (WRKY46)	At2g46400	0.129526	-1.19877	2.95972	1.76096
	ZAT10, zinc finger (C2H2 type) family protein / salt-tolerance zinc finger protein (STZ)	At1g27730	0.357447	-1.84836	3.40624	1.55788
	CCR4-NOT transcription complex protein, CAF1 family ribonuclease	At5g22250	-0.386872	-1.17956	2.40291	1.22334
	Ethylene-responsive transcription factor ERF105, AP2 domain-containing transcription factor	At5g51190	0.429898	-1.07003	2.23482	1.16479
	zinc finger (C2H2 type) family protein	At2g28200	-0.24088	-1.11859	2.24685	1.12827
	Ethylene-responsive transcription factor 2 (Ethylene-responsive element-binding factor 2) (EREBP-2) (AtERF2) (ERF2)	At5g47220	-1.12852	-1.03449	2.05689	1.0224
	ethylene-responsive element-binding family protein, AP2 domain protein	At5g61600	0.391581	-1.04028	2.02862	0.98834
	Ethylene-responsive transcription factor 11 (Ethylene-responsive element-binding factor 11) (EREBP-11) (AtERF11) (ERF11)	At1g28370	0.01293	-1.94193	2.90544	0.963511
	C2H2, zinc finger (C2H2 type) family protein	At5g04340	-0.398664	-1.09857	1.66968	0.571105
	Ethylene-responsive transcription factor 13 (Ethylene-responsive element-binding factor 13) (EREBP-13) (AtERF13) (ERF13)	At2g44840	-0.440731	-1.41881	1.37419	-0.0446178
	myb family transcription factor	At5g01200	1.22603	-1.12408	0.253404	-0.870677
	BT2 (BTB and TAZ domain protein 2)	At3g48360	3.08336	-1.58371	2.10859	0.524875
	myb family transcription factor (MYB50)	At1g57560	0.496503	-1.05656	1.44464	0.388075
	BT5 (BTB and TAZ domain protein 5)	At4g37610	1.03049	-1.06703	1.16389	0.0968601
	Dehydration-responsive element-binding protein 2A (DREB2A), AP2-domain DNA-binding protein	At5g05410	0.0589415	-1.37703	1.32505	-0.0519841
	myb-like transcription factor	At5g56840	0.183509	-1.04396	-0.0134392	-1.0574
	ATHB30/ZFHD3 (ZINC FINGER HOMEODOMAIN 3)	At5g15210	1.4877	-1.39678	-0.486748	-1.88353
	VQ motif-containing protein	At2g22880	-0.147069	-1.3783	2.49495	1.11665
Transport
	Putative phospholipid-transporting ATPase 10 (Aminophospholipid flippase 10) (ALA10) (EC 3.6.3.1)	At3g25610	0.785991	-1.00665	1.65485	0.6482
	Nucleobase-ascorbate transporter 8 (AtNAT8), xanthine/uracil permease family protein	At1g10540	1.89261	-1.82723	0.136357	-1.69088
	ALF5-like antiporter/transporter, MATE efflux family protein	At3g23550	-0.223891	-2.58228	1.55092	-1.03135
	Sodium/hydrogen exchanger 6 (Na(+)/H(+) exchanger 6) (NHE-6) (NHX6)	At1g79610	1.21666	-1.13267	0.412629	-0.720044
	ATEXO70H7 (EXOCYST SUBUNIT EXO70 FAMILY PROTEIN H7)	At5g59730	0.142974	-1.11317	0.722271	-0.390896
Tryptophan, glucosinolates and camalexin synthesis
	PAD3 (PHYTOALEXIN DEFICIENT 3)	At3g26830	-0.353198	-1.59975	4.33641	2.73666
	CYP79F2 cytochrome P450 family protein	At1g16400	-0.111298	-1.07966	-0.028663	-1.10832
	anthranilate synthase, anthranilate synthase beta subunit	At1g25155	-0.177457	-1.1298	1.62969	0.499893
	anthranilate synthase beta subunit	At1g24909	-0.0656417	-1.22672	1.65436	0.427639
	TAT3 (TYROSINE AMINOTRANSFERASE 3) (EC 2.6.1.5)	At2g24850	-1.57531	-2.16432	4.19883	2.03451
Other
	heavy-metal-associated domain-containing protein	At5g52760	0.98706	-1.11766	3.15378	2.03612
	IDA-like protein	At3g10930	-0.0322895	-1.62772	3.39229	1.76457
	SPFH domain / Band 7 family protein	At5g25250	0.995378	-1.0915	2.57734	1.48583
	unknown small plant specific protein	At1g67920	0.804036	-1.05637	2.44855	1.39218
	unknown Arabidopsis specific protein / transcript	At5g22545	-0.28111	-1.22825	2.54076	1.3125
	DUF1262-family protein	At1g13470	0.94504	-1.03235	2.19238	1.16004
	small unknown plant specific protein	At5g10695	0.205994	-1.10218	2.2114	1.10922
	small expressed protein (Arabidopsis specific?)	At1g76960	0.909482	-1.13814	2.19855	1.06042
	Fe-S metabolism associated SufE domain protein	At1g67810	0.114678	-1.17336	2.09816	0.924802
	unknown Brassicaceae specific protein	At4g28085	0.200153	-1.0772	1.97269	0.895489
	unknown small plant specific protein	At4g27652	-0.501453	-1.36043	2.11466	0.754232
	DUF584-family protein	At2g28400	0.447824	-1.13515	1.82235	0.687199
	small hypothetical protein	At5g36925	0.128247	-1.36623	2.0082	0.641965
	small unknown plant specific protein	At5g03210	-0.390867	-2.13778	2.30043	0.162656
	small unknown plant specific protein	At2g31945	1.84427	-1.93476	0.778483	-1.15627
	small unknown plant specific protein	At4g12735	0.957169	-2.12699	1.92748	-0.199506
	DUF581-family protein	At1g53885	-1.96214	-1.20195	0.668449	-0.533496
	unknown high complexity protein	At5g07890	0.525099	-1.38221	0.837927	-0.544284
	AACT1 (ANTHOCYANIN 5-AROMATIC ACYLTRANSFERASE 1), transferase family protein	At5g61160	4.44089e-16	-3.30249	2.07183	-1.23066
	conserved unknown plant specific protein (46kDa)	At5g64510	0.420748	-1.01172	1.65906	0.647335
	DUF597-family protein	At1g21000	1.06817	-1.17302	1.39493	0.221909
	S-adenosylmethionine-dependent methyltransferase	At3g44870	-1.44543	-2.28849	1.90602	-0.382467
	unknown plant specific protein	At5g17340	0.409346	-1.03164	0.336305	-0.695336
	unknown plant specific protein	At5g40690	1.54687	-1.05625	0.986233	-0.0700164
	DUF829-family protein	At3g19970	0.0272536	-1.00757	0.923171	-0.084397
	unknown Arabidopsis specific protein or RNA transcript	At1g70020	0.62268	-1.17938	0.224721	-0.954655
	DUF231-family protein	At4g01080	-0.46933	-1.17183	-0.0907272	-1.26256
	carbonate dehydratase, carbonic anhydrase family protein	At2g28210	-0.96037	-1.03149	1.05367	0.0221751
	unknown conserved protein	At1g12380	1.15435	-1.14746	0.825218	-0.322239
	papillar cell-specific pectin methylesterase-like protein (ATPMEPCRB)	At4g02330	1.44281	-1.74766	1.1536	-0.594055
	CBS domain-containing protein / octicosapeptide/Phox/Bemp1 (PB1) domain-containing protein	At5g63490	0.301851	-1.14924	0.418149	-0.731092
	MuDR family transposase, plant mutator transposase zinc finger protein	At1g49920	0.53015	-1.00815	0.105574	-0.902574
	APC2 (anaphase-promoting complex/cyclosome 2), E3 ubiquitin ligase	At2g04660	0.986823	-1.13935	0.0038423	-1.1355
	unknown plant specific protein	At2g37530	0.701043	-1.8004	-0.0325856	-1.83299
