# Supplementary material for: Testing the importance of jasmonate signalling in induction of plant defences upon cabbage aphid (Brevicoryne brassicae) attack
Source: BMC Genomics. 2011 Aug 19;12:423. doi: 10.1186/1471-2164-12-423 (PMC3175479; doi:10.1186/1471-2164-12-423)
Supplement: Additional file 6 — Table S4. List of genes that were more induced in response to B. brassicae infestation in aos than in wt plants. Gene expression values for which regulation was not statistically significant are shaded in grey. [file 1471-2164-12-423-S6.XLS]

## Sheet: Sheet1
Additional file Table S4. List of genes which were more induced in response to B. brassicae infestation in aos than in wt plants.
	Gene expression values that are not statistically significantly regulated are shaded in grey.
	Gene name	Accession	aos/wt	aosB-wtB	wtB/wt	aosB/aos
Acetyl-CoA biosynthesis
	ACLB-2 (ATP-citrate lyase B-2), ATP-citrate synthase / citrate cleavage enzyme	At5g49460	-1.39406	1.54878	-0.959173	0.589609
	ACLA-2 (ATP-citrate lyase A-2)	At1g60810	-0.971902	1.19904	-0.959708	0.239336
	ACLB-1 (ATP-citrate lyase B-1), ATP-citrate synthase / citrate cleavage enzyme	At3g06650	-1.10216	1.27782	-1.03087	0.246956
	diaminopimelate decarboxylase, putative / DAP carboxylase, putative	At3g14390	-1.25159	1.37255	-0.774769	0.597779
	diaminopimelate decarboxylase [Arabidopsis thaliana] diaminopimelate decarboxylase, putative / DAP carboxylase, putative, similar to diaminopimelate decarboxylase (Arabidopsis thaliana) GI:6562332	At5g11880	-1.1652	1.22633	-0.718713	0.507618
	dihydrodipicolinate reductase family protein	At2g44040	-0.915422	1.13259	-0.838027	0.29456
	BCAT3, Branched-chain-amino-acid aminotransferase 3, chloroplast precursor (Atbcat-3) (BCAT3) (EC 2.6.1.42)	At3g49680	-1.3339	1.38883	-1.13993	0.248903
	3-isopropylmalate dehydrogenase 3, chloroplast precursor (Beta-IPM dehydrogenase 3) (IMDH 3) (3-IPM-DH 3) (IMDH3) (EC 1.1.1.85)	At5g14200	-1.23476	1.26862	-1.26192	0.00669856
Calcium signalling
	calmodulin, EF-hand protein	At1g18530	-1.80951	1.90624	-0.944722	0.961515
Carbohydrate biosynthesis and metabolism
	APL4 (large subunit of AGP 4), glucose-1-phosphate adenylyltransferase, chloroplast precursor (ADP-glucose synthase) (ADP-glucose pyrophosphorylase) (EC 2.7.7.27)	At2g21590	-0.76771	1.53688	-0.385993	1.15089
	beta-glucosidase like protein (PYK10), phosphate starvation-response 3.1 (PSR3.1)	At3g09260	-0.772694	1.63193	-1.14251	0.48942
	Glucan endo-1,3-beta-glucosidase 7 precursor, Beta-1,3-glucanase (EC 3.2.1.39)	At4g34480	-0.402391	1.0126	-0.516132	0.496472
	DIN2-like beta-glucosidase-like protein, glycosyl hydrolase family 1 protein	At2g32860	-1.2314	1.52468	-0.906327	0.618348
	BXL2 (BETA-XYLOSIDASE 2)	At1g02640	0.0969961	1.43022	-0.363232	1.06699
	ATHEX1/HEXO3 (BETA-HEXOSAMINIDASE 3), beta-N-acetylhexosaminidase (EC 3.2.1.52)	At1g65590	-1.11318	1.10582	-0.922273	0.183547
	GDP-fucose protein-O-fucosyltransferase-related protein	At1g17270	-0.870452	1.11133	-0.276086	0.835244
	UXS3 (UDP-GLUCURONIC ACID DECARBOXYLASE)	At5g59290	-1.28666	1.06259	-0.584107	0.478487
Cell division and development
	BUB3-like protein, WD-40 repeat family protein / mitotic checkpoint protein, putative	At3g19590	-0.843897	1.14932	-0.505499	0.643826
	FUSED, Ser/Thr protein kinase, armadillo/beta-catenin repeat family protein	At1g50240	-0.880014	1.35093	-0.270591	1.08034
	AtAUR2 (ATAURORA2), Aurora related protein kinase	At2g25880	-1.04205	1.60189	-0.919956	0.681933
	cell division cycle 20 homolog, cdc20-homologue (CDC20.1), WD-40 repeat family protein	At4g33270	-0.350276	1.11287	-0.969349	0.143519
	CYCP3,1 (cyclin p3,1)	At2g45080	-0.514986	1.44065	-0.619535	0.821114
	CDKB2.1 (CYCLIN-DEPENDENT KINASE B2.1)	At1g76540	-0.794505	1.49538	-0.787515	0.707866
	EMBRYO DEFECTIVE 3009 (EMB3009), acyltransferase-like protein	At5g23940	0.05173	1.25826	-0.84638	0.41188
	Homeobox protein SHOOT MERISTEMLESS (STM)	At1g62360	1.32861	1.95717	-1.85356	0.10361
	PSK1 (PHYTOSULFOKINE 3 PRECURSOR)	At3g44735	-0.0429318	1.1804	-0.747963	0.432436
	ubiquitin conjugating enzyme (UBC20), cyclin-specific ubiquitin carrier protein	At1g50490	-0.379984	1.01884	-0.617677	0.401162
Cell wall modification
	invertase/pectin methylesterase inhibitor family protein	At1g62770	-1.29895	2.64339	-1.00949	1.6339
	polygalacturonase inhibitor (FLOR1) (FLR1)	At3g12145	-0.908152	1.10599	-0.579838	0.526154
	xyloglucan endotransglucosylase/hydrolase protein 32 precursor (At-XTH32) (EC 2.4.1.207)	At2g36870	-0.934861	1.40127	-1.31723	0.0840355
	xyloglucan endotransglucosylase (At-XTH8) (XTH8) (EC 2.4.1.207)	At1g11545	-0.869713	1.01839	-1.20624	-0.187851
	AGP31 (ARABINOGALACTAN-PROTEIN 31), pollen Ole e 1 allergen and extensin family protein	At1g28290	0.508344	1.15631	-0.839692	0.316614
	Fasciclin-like arabinogalactan protein 1 precursor (FLA1)	At5g55730	-1.13202	1.24077	-1.22928	0.0114821
	AGP17 (ARABINOGALACTAN PROTEIN 17), (AtAGP17) (RAT1)	At2g23130	-0.223041	1.00117	-1.09608	-0.0949105
	Fasciclin-like arabinogalactan protein 7 precursor (FLA7)	At2g04780	-0.867527	1.25991	-1.10479	0.155119
	Alpha-expansin 4 precursor (AtEXPA4)	At2g39700	-0.421623	1.02567	-0.538181	0.487484
	ATEXPB3 (ARABIDOPSIS THALIANA EXPANSIN B3), Beta-expansin 3 precursor	At4g28250	-0.171767	1.08628	-1.07227	0.0140115
	Alpha-expansin 7 precursor (AtEXPA7) (At-EXP7) (AtEx7) (Ath-ExpAlpha-1.26) (EXPA7)	At1g12560	-0.769864	1.0473	-0.227075	0.82022
Chlorophyll biosynthesis and metabolism
	Magnesium-chelatase subunit chlD, chloroplast precursor (Mg-protoporphyrin IX chelatase) (Mg-chelatase subunit D) (CHLD) (EC 6.6.1.1)	At1g08520	-1.39554	1.49953	-0.94126	0.558273
	Protochlorophyllide reductase A, chloroplast precursor (PCR A) (NADPH-protochlorophyllide oxidoreductase A) (POR A) (PORA) (EC 1.3.1.33)	At5g54190	-0.933784	1.05026	-1.1069	-0.056642
	Glutamate-1-semialdehyde 2,1-aminomutase 2, chloroplast precursor (GSA 2) (Glutamate-1-semialdehyde aminotransferase 2) (GSA-AT 2) (GSA2) (EC 5.4.3.8)	At3g48730	-1.64376	1.73024	-1.26029	0.469951
	Glutamate-1-semialdehyde 2,1-aminomutase 1, chloroplast precursor (GSA 1) (Glutamate-1-semialdehyde aminotransferase 1) (GSA-AT 1) (GSA1) (EC 5.4.3.8)	At5g63570	-1.23411	1.17559	-0.786643	0.388946
	PsbQ domain protein, oxygen evolving enhancer 3 family protein, photosystem II oxygen-evolving complex protein	At3g01440	-0.580935	1.04717	-0.944049	0.103121
Cytochrome P450
	CYP706A5, cytochrome P450 protein	At4g12310	-1.13385	1.20292	-0.87194	0.330981
	CYP76C6, cytochrome P450 protein	At1g33720	-0.462496	1.10193	-0.249823	0.852106
Cytoskeleton organization
	Tubulin beta-7 chain (Beta-7 tubulin) (TUBB7)	At2g29550	-1.04218	1.91558	-1.37901	0.536573
	formin homology 2 domain-containing protein / FH2 domain-containing protein, actin binding protein	At5g58160	-1.43306	1.08296	-0.177277	0.905685
	TRN2 (TORNADO2), TETRASPANIN1 (TET1)	At5g46700	-1.04011	1.46981	-0.981294	0.488515
Defence
	Alpha-crystallin-type heat shock protein; similar to heat shock family protein (At5g20970) and Hsp20/alpha crystallin family protein [Oryza sativa (japonica cultivar-group)] (ABF97970)	At2g27140	-0.978213	1.28819	-0.323283	0.96491
	legume lectin family protein	At1g53060	-0.238369	1.22553	-0.319818	0.905709
	disease resistance protein-related / LRR protein-related	At1g33590	-1.55561	1.09105	-0.249869	0.841176
	ATWHY3/PTAC11 (A. THALIANA WHIRLY 3), Pbf-2-like ssDNA-binding transcriptional regulator	At2g02740	-0.645733	1.11734	-0.782581	0.33476
	leucine-rich repeat family protein	At3g20820	-0.627104	1.06857	-0.98053	0.0880383
	defensin-like (DEFL) family protein	At3g05727	0.44901	1.72559	-1.60881	0.116782
DNA repair and replication
	DNA-3-methyladenine glycosylase I (EC 3.2.2.20), 3-methyladenine-DNA glycosylase I	At5g44680	-0.898415	1.43436	-0.941106	0.493251
	CRY3 (CRYPTOCHROME 3), DNA photolyase	At5g24850	-1.08391	1.21489	0.185914	1.4008
	DNA polymerase delta small subunit (POLD2) (EC 2.7.7.7)	At2g42120	-0.777273	1.01393	-0.430221	0.58371
	replication protein A1 homologue	At5g08020	-1.04256	1.36987	-0.411938	0.957934
	DNA replication licensing factor, putative	At2g16440	-0.276078	1.02832	-0.221136	0.807185
Ethylene biosynthesis and signalling
	1-aminocyclopropane-1-carboxylate oxidase (ACO1) / ACC oxidase	At2g19590	0.238793	2.21363	-1.67912	0.534513
Fatty acid biosynthesis
	Acyl carrier protein 2, chloroplast precursor (ACP) (ACL1.2)	At1g54580	-0.876453	1.09332	-0.567859	0.525459
	3-hydroxyacyl-[acyl-carrier protein] dehydratase/ beta-hydroxyacyl-ACP dehydratase, putative	At5g10160	-0.732319	1.00619	-0.894603	0.111581
	biotin carboxyl carrier protein isoform 2 (BCCP2)	At5g15530	-0.903382	1.11851	-1.02267	0.0958391
	Delta-9 desaturase-like 5 protein (EC 1.14.19.-)	At1g06360	-1.16518	1.31916	-1.2345	0.0846592
	Delta-9 acyl-lipid desaturase 1 (ADS1) (EC 1.14.19.-)	At1g06080	-0.53855	1.46653	-1.38804	0.0784857
Lipid biosynthesis and metabolism
	GDSL-motif lipase/hydrolase family protein	At5g45670	-0.599452	1.10061	-1.00963	0.0909823
	GDSL-motif lipase/hydrolase family protein	At1g09390	-1.12545	1.43374	-0.609889	0.82385
	ACX3 (ACYL-COA OXIDASE 3), Acyl-coenzyme A oxidase 3, peroxisomal precursor (EC 1.3.3.6)	At1g06290	-1.16036	1.21028	-0.421082	0.789198
	CER10/ECR	At3g55360	-1.01262	1.06549	-0.814867	0.250623
	LUP1 (LUPEOL SYNTHASE 1) (AtLUP1), 2,3-oxidosqualene-triterpenoid cyclase	At1g78970	0.152629	1.23103	-0.987944	0.243083
Protein modification and proteolysis
	ATSUG1, 26S proteasome AAA-ATPase subunit (RPT6a)	At5g19990	-0.85606	1.42151	-0.382175	1.03934
	protein phosphatase 2C family protein / PP2C family protein	At3g02750	-0.831594	1.13244	-0.432414	0.700022
	Proteasome subunit alpha type 5-A (20S proteasome alpha subunit E-1) (PAE1) (EC 3.4.25.1)	At1g53850	-0.816481	1.05636	-0.38425	0.672108
	chaperonin, putative	At5g20890	-0.66731	1.09517	-0.635513	0.459653
	HCS2 (HOLOCARBOXYLASE SYNTHETASE 2), biotin-[acetyl-CoA-carboxylase] ligase	At1g37150	-0.861292	1.01805	-0.271168	0.746881
	chaperonin GroEL, chaperonin 60 beta precursor protein	At3g13470	-1.20987	1.41453	-1.31794	0.0965905
	protein phosphatase type 2C family protein, PP2C-like	At5g02760	-0.373181	1.13731	-0.764845	0.372465
	Serine/threonine-protein phosphatase 2A 65 kDa regulatory subunit A gamma isoform (PP2A, subunit A, gamma isoform) (AtA gamma) (PP2AA3)	At1g13320	-0.953678	1.01667	-0.599497	0.417172
	STT3A (STAUROSPORIN AND TEMPERATURE SENSITIVE 3-LIKE A)	At5g19690	-1.22734	1.3403	-0.592296	0.748008
	serine carboxypeptidase-like protein (SCPL31) (EC 3.4.16.6)	At1g11080	0.0508157	2.61889	-1.63316	0.98573
	aspartyl protease family protein, pepsin A	At5g07030	-0.461272	1.34029	-1.11734	0.222945
	serine carboxypeptidase S28 family protein, contains Pfam PF05577: Serine carboxypeptidase S28	At4g36195	-0.911478	1.37525	-0.697689	0.677557
	aspartyl protease family protein	At1g79720	-0.945713	1.47476	-0.877035	0.597725
	SCPL7, serine carboxypeptidase S10 family protein	At3g10450	-0.579699	1.10701	-0.702754	0.404253
	cysteine-type endopeptidase, cysteine proteinase, putative	At5g43060	-1.12358	1.13102	-0.261298	0.869722
	peptidase, subtilase family protein	At4g30020	-1.23185	1.81004	-1.29923	0.510806
	aminoacylase, putative / N-acyl-L-amino-acid amidohydrolase, putative	At1g44820	-1.03687	1.00177	-0.394459	0.607313
Redox
	copper amine oxidase family protein	At1g31710	-1.55969	1.81351	-1.1672	0.646306
	FSD2 (FE SUPEROXIDE DISMUTASE 2), iron superoxide dismutase (FSD2)	At5g51100	-0.903447	1.00282	-0.882214	0.120603
	Peroxidase 22 precursor (Atperox P22) (ATPEa) (Basic peroxidase E) (PER22) (EC 1.11.1.7)	At2g38380	-0.268877	4.17351	-2.00368	2.16983
	Peroxidase 70 precursor (Atperox P70) (ATP45) (PER70) (EC 1.11.1.7)	At5g64110	-0.401543	1.77898	-0.982501	0.796483
	Peroxidase 32 precursor (Atperox P32) (PRXR3) (ATP16a) (PER32) (EC 1.11.1.7)	At3g32980	-1.48993	1.24985	-0.82047	0.429378
	copper amine oxidase family protein	At1g31680	-1.19713	1.02889	-0.932249	0.0966465
	phytocyanin-like protein, plastocyanin-like domain-containing protein	At1g72230	-0.290977	1.06764	-0.879248	0.188394
	plastocyanin-like domain-containing protein	At1g64640	-0.879816	1.40702	-1.4251	-0.0180801
	ATFRO6/FRO6 (FERRIC REDUCTION OXIDASE 6), ferric-chelate reductase	At5g49730	-0.835576	1.2158	-0.757034	0.458764
	Germin-like protein subfamily 1 member 11 precursor	At5g38940	0.558876	1.40904	-1.19115	0.217881
	Germin-like protein subfamily 1 member 10 precursor	At5g38930	0.425126	1.32011	-1.19181	0.128297
Signal transduction
	protein kinase family protein	At5g38990	-0.80425	1.05518	-0.116161	0.939022
	activated protein kinase C receptor, RACK1-like protein	At3g18130	-1.02967	1.32256	-1.00203	0.320529
	CPK27, calcium-dependent protein kinase	At4g04700	-0.451943	1.31439	-0.118558	1.19583
	ER lumen protein retaining receptor family protein	At4g38790	-0.820015	1.01704	-0.0421825	0.974854
	Serine/threonine protein phosphatase 2A 57 kDa regulatory subunit B' beta isoform (PP2A, B' subunit, beta isoform) (AtB' beta) (B'BETA)	At3g09880	-0.818242	1.03528	-0.694394	0.340882
	leucine-rich repeat protein kinase	At1g51805	-1.01496	1.16681	-0.688422	0.478388
	RALFL33 (RALF-LIKE 33), rapid alkalinization factor (RALF) family protein	At4g15800	-0.221746	1.00161	-0.253955	0.74766
Transcription regulation
	DNA-directed RNA polymerase II 36 kDa polypeptide A (RNA polymerase II subunit 3) (RPB36A) (EC 2.7.7.6)	At2g15430	-0.786315	1.00383	-0.642133	0.361697
	bZIP transcription factor family protein	At3g58120	-1.08627	1.47045	-1.18252	0.287936
	BEE1 (BR ENHANCED EXPRESSION 1), basic helix-loop-helix (bHLH) family protein	At1g18400	-0.567727	1.25642	-0.49194	0.764482
	BT1 (BTB and TAZ domain protein 1)	At5g63160	-0.339677	1.36248	-0.0488644	1.31362
	TRFL3 (TRF-LIKE 3), myb family transcription factor	At1g17460	-0.54492	1.46815	-1.20438	0.26377
Translation
	Eukaryotic translation initiation factor 3 subunit 9 (eIF-3 eta) (eIF3 p110) (eIF3b) (p82) (TIF3B1)	At5g27640	-0.789962	1.27492	-0.703876	0.571048
	elongation factor 1-alpha / EF-1-alpha	At1g07930	-1.13303	1.33956	-0.521479	0.818081
	Elongation factor 1-alpha (EF-1-alpha) (eEF-1A) (A1)	At1g07940	-1.09306	1.27146	-0.519412	0.75205
	elongation factor G, mitochondrial precursor (mEF-G)	At1g45332	-1.06787	1.23199	-0.655109	0.576882
	XW6, 40S ribosomal protein S2 (RPS2A)	At1g58380	-0.711984	1.11061	-0.613574	0.497035
	ATL5 (A. THALIANA RIBOSOMAL PROTEIN L5)	At3g25520	-0.760535	1.05934	-0.583245	0.476096
	40S ribosomal protein S4 (RPS4D)	At5g58420	-0.686873	1.01708	-0.698651	0.318433
Transport
	histidine amino acid transporter, lysine and histidine specific transporter, putative	At1g25530	0.330056	1.18347	-0.784034	0.399434
	SEC14 cytosolic factor family protein / phosphoglyceride transfer family protein	At1g30690	-0.409556	1.19048	-0.911867	0.278608
	Auxin transporter-like protein 2 (AUX1-like protein 2) (LAX2)	At2g21050	-0.0998713	1.18838	-1.08552	0.102856
	MATE efflux family protein	At2g04080	-1.49202	1.09885	-0.276317	0.822532
	endomembrane protein 70, putative	At5g25100	-0.99235	1.01027	-0.546158	0.464114
	Ran-binding protein, putative	At5g06120	-0.390806	1.211	-0.962039	0.248956
	Sugar transport protein 1 (Hexose transporter 1) (Glucose transporter) (STP1)	At1g11260	-0.0840391	1.16607	0.305938	1.47201
	GAUT15 (Galacturonosyltransferase 15); polygalacturonate 4-alpha-galacturonosyltransferase	At3g58790	-0.620565	1.13266	-0.159306	0.973356
	Nonspecific lipid-transfer protein 2 precursor (LTP 2) (LTP2)	At2g38530	-0.0738179	1.81988	-0.709221	1.11066
	lipid transfer protein (LTP) family protein, RCc3- like protein	At4g22490	0.157886	2.53289	-1.86288	0.670006
	CWLP-related protein, cell wall-plasma membrane linker protein	At1g62500	-0.0486395	1.81548	-1.16935	0.646123
	aquaporin PIP2.8 (Plasma membrane intrinsic protein 3b) (PIP3b) (PIP2.8)	At2g16850	-1.14083	1.84292	-1.30244	0.540472
	Nonspecific lipid-transfer protein 6 precursor (LTP6)	At3g08770	0.0862763	1.68178	-1.14243	0.539345
	lysine and histidine specific transporter protein, amino acid transporter family protein	At1g47670	-0.281163	1.1832	-1.01409	0.169109
	Aquaporin NIP6.1 (NOD26-like intrinsic protein 6.1) (NIP6.1)	At1g80760	-0.571048	1.44168	-1.24109	0.200595
	Probable aquaporin SIP1.2 (Small basic intrinsic protein 1.2) (SIP1.2)	At5g18290	-0.710209	1.07259	-0.669431	0.403157
	Aquaporin PIP1.2 (Plasma membrane intrinsic protein 1b) (PIP1b) (Transmembrane protein A) (TMP-A) (AthH2) (PIP1.2)	At2g45960	-1.05983	1.06317	-0.851976	0.211195
	syntaxin-related protein KNOLLE (Syntaxin 111) (AtSYP111) (KN)	At1g08560	-0.0627064	1.0033	-0.717525	0.285771
	Tim17-family protein	At4g26670	-0.645765	1.02162	-0.889887	0.13173
	Aquaporin PIP2.1 (Plasma membrane intrinsic protein 2a) (PIP2a) (PIP2.1)	At3g53420	-1.53991	1.34061	-1.26985	0.0707607
Other
	conserved unknown protein	At4g15830	-1.05731	1.99841	-1.07682	0.921596
	DUF679-family protein	At3g21550	-1.58553	2.27347	-1.44704	0.826438
	unknown plant specific protein	At1g14630	-0.18811	1.34038	-0.52804	0.812344
	unknown plant specific protein	At4g24275	-0.992302	1.38196	-0.628956	0.753007
	BURP domain-containing protein	At1g49320	-0.0234983	2.74057	-2.01388	0.726692
	unknown plant specific protein	At5g25240	0.253476	1.15699	-0.463278	0.693717
	phosphate-responsive 1 family protein	At5g51550	-0.548794	1.85588	-1.21815	0.637728
	conserved plant specific unknown protein	At1g60060	-0.83707	1.19005	-0.61073	0.579325
	DUF538-family protein	At1g61667	-0.163944	1.13538	-0.668235	0.467149
	glycine-rich protein	At4g29030	-0.019106	1.32288	-0.870729	0.452149
	unknown plant specific protein	At5g36710	-0.479741	1.30219	-0.853552	0.448634
	small unknown plant specific protein	At5g02090	-0.0231593	1.12598	-0.750394	0.375585
	DUF1218-family protein, plant specific gene family	At2g32280	-0.266615	1.01232	-0.656624	0.355701
	unknown plant specific protein	At5g56120	-0.312435	1.48001	-1.20592	0.274082
	unknown plant specific protein	At5g36800	-0.239543	1.23501	-0.965384	0.269622
	unknown glutamic acid-rich protein	At5g66230	-0.187776	1.12309	-0.875575	0.247517
	DUF640-family protein	At2g42610	0.3661	1.11032	-1.00639	0.103929
	unknown plant specific protein	At1g19530	1.43166	1.18832	-1.08552	0.102792
	nodulin MtN21 family protein	At1g70260	0.301659	1.47343	-1.40875	0.0646808
	ZPR2 (LITTLE ZIPPER 2), unknown plant specific protein	At3g60890	1.11557	1.22078	-1.49168	-0.270898
	SMC-domain protein	At1g09470	-0.196394	2.17218	-2.07301	0.0991747
	small unknown plant specific protein	At1g43790	-1.592	1.7938	-1.71082	0.0829821
	DUF1635-family protein	At5g22930	-0.361934	1.0569	-0.205504	0.851398
	TED3-like protein	At2g33850	-0.875714	1.01418	-1.02392	-0.00973759
	small unknown plant specific protein	At5g57785	0.820589	1.0064	-1.19986	-0.193467
	hydrolase, alpha/beta fold family protein, acetone-cyanohydrin lyase-like protein	At2g23550	-1.36593	1.46104	-0.308208	1.15283
	DUF647-family protein	At5g01510	-1.14135	1.16877	-0.154493	1.01428
	phosphoenolpyruvate carboxylase-related / PEP carboxylase-related (pseudogene?)	At3g42628	-1.23745	1.91024	-0.952739	0.957497
	26S proteasome regulatory subunit S2-like protein (pseudogene, partial ORF?)	At4g08140	-1.39035	1.63661	-0.791292	0.845315
	centromere protein C homolog (CENP-C)	At1g15660	-0.738287	1.04055	-0.271458	0.769096
	NFD5 (NUCLEAR FUSION DEFECTIVE 5)	At1g19520	-1.03791	1.29827	-0.587389	0.71088
	unknown expressed protein	At1g79510	-0.89538	1.04816	-0.518443	0.52972
	unknown conserved protein	At4g33480	-0.765672	1.00215	-0.584804	0.417347
	unknown conserved protein	At2g38570	-0.652753	1.01675	-0.623783	0.39297
	transmembrane CLPTM1 family protein	At5g23575	-1.00687	1.1624	-0.807379	0.355024
	Conserved hypothetical protein 95 family protein, putative methyltransferase	At3g28460	-1.30404	1.40378	-1.03028	0.373509
	unknown plant specific protein	At3g52110	-0.506648	1.35686	-0.581699	0.775165
	DUF1005-domain protein	At3g19680	-0.0142055	1.1069	-0.576459	0.530445
	transmembrane protein	At1g72480	-0.842939	1.01158	-0.607245	0.404333
	DUF239-domain protein	At5g56530	-0.313523	1.21588	-0.817646	0.398234
	unknown plant specific protein	At1g54385	-0.704894	1.19386	-0.79996	0.393904
	DUF791-family protein	At1g64650	-0.971335	1.03146	-0.685681	0.345775
	DUF791-family protein	At4g27720	-1.05281	1.21302	-0.882514	0.330509
	unknown plant specific protein	At3g17350	-0.99593	1.06271	-0.808417	0.254288
	DUF239-domain protein	At3g13510	-0.488099	1.13296	-0.901096	0.231862
	unknown plant specific protein	At4g16180	-0.847969	1.02342	0.0947684	1.11818
	unknown plant specific protein	At4g35320	-0.694789	1.22532	-1.12271	0.10261
	small unknown plant specific protein	At5g26790	-0.407155	1.05071	-1.08027	-0.0295557
	ATGDU4 (ARABIDOPSIS THALIANA GLUTAMINE DUMPER 4)	At2g24762	-0.0344013	1.15214	-1.19497	-0.0428309
	RAB1C-like GTP binding protein	At4g17530	-1.00458	1.02172	-0.331407	0.690309
	small wound-responsive family protein	At4g10270	0.687166	1.08168	-0.554911	0.526767
	arcA-related, WD-40 repeat protein	At1g48630	-1.08619	1.32583	-0.884143	0.441686
	glutamic acid rich protein	At1g62480	-0.359514	1.28294	-0.983908	0.299032
	AIR1A-like protein, protease inhibitor/seed storage/lipid transfer protein (LTP) family protein	At4g22520	-0.184019	2.14692	-1.87414	0.27278
	nicotianamine synthase 4 (S-adenosyl-L-methionine:S-adenosyl-L-methionine:S-adenosyl- methionine 3-amino-3-carboxypropyltransferase 4) (NAS4) (EC 2.5.1.43)	At1g56430	-0.410187	1.21958	-1.05507	0.164504
	SAH7, pollen Ole e 1 allergen and extensin family protein	At4g08685	-0.61515	1.00549	-1.03726	-0.0317612
	Ribonuclease Z, chloroplast precursor (RNase Z) (tRNase Z) (tRNA 3 endonuclease) (Zinc phosphodiesterase CPZ) (CPZ) (EC 3.1.26.11)	At2g04530	-0.976239	1.2329	-0.223085	1.00981
	triose phosphate/phosphate translocator-related (pseudogene?)	At1g43310	-1.09246	1.0013	-0.226694	0.7746
	histone H3	At5g10390	-0.5844	1.00246	-0.395164	0.607301
	auxin-responsive protein-related	At1g72430	-0.453911	1.02873	-0.476805	0.551926
	PRLI-interacting factor L, P-loop GTPase	At1g15730	-1.302	1.37435	-0.850297	0.524058
	meprin and TRAF homology domain-containing protein (ZW9)	At1g58270	-1.57883	1.14363	-0.713906	0.42972
	DEAD box RNA helicase (RH26)	At5g08610	-0.708129	1.1974	-0.795357	0.402045
	Uncharacterized membrane protein	At1g78880	-0.726592	1.02737	-0.654353	0.373016
	ATP synthase protein I -related	At2g31040	-0.933022	1.24364	-0.872969	0.370667
	PTAC14 (PLASTID TRANSCRIPTIONALLY ACTIVE14), SET-domain protein	At4g20130	-0.971488	1.14145	-0.789329	0.352122
	curculin-like (mannose-binding) lectin family protein / PAN domain-containing protein	At1g78820	-1.23457	1.26712	-0.957156	0.309966
	cell death associated protein-related	At1g49650	-1.11901	1.24063	-0.975474	0.265153
	SWIB complex BAF60b domain-containing protein	At4g34290	-0.928921	1.05735	-0.819752	0.237601
	O-acetyltransferase-related, CAS1-domain protein	At1g29890	-0.924146	1.057	-0.884535	0.172462
	BTI3 (VIRB2-INTERACTING PROTEIN 3), reticulon family protein (RTNLB4)	At5g41600	-1.2683	1.27774	-0.533527	0.744209
	RNase H domain-containing protein	At3g01410	-0.491379	1.23386	-0.592528	0.641334
	unknown proline-rich family protein	At1g64450	-1.00611	1.53182	-1.0088	0.523015
	histone H2B	At5g22880	-0.42373	1.01096	-0.567372	0.443592
	AtPRMT1b, protein arginine N-methyltransferase 1.1 (Arginine methyltransferase pam1)	At4g29510	-0.858617	1.23724	-0.800808	0.436433
	dehydration-responsive protein-related, DUF248-family protein, putative methyltransferase	At1g04430	-0.892945	1.63767	-1.20579	0.431883
	unknown plant specific protein	At2g12462	-0.462216	1.04867	-0.634169	0.414502
	prenylated rab acceptor (PRA1) family protein	At1g17700	-0.503118	1.53155	-1.22128	0.310267
	Farnesyl pyrophosphate synthetase 2 (FPP synthetase 2) (FPS 2) (Farnesyl diphosphate synthetase 2)	At4g17190	-0.679337	1.01945	-0.730814	0.288637
	UDP-glucoronosyl/UDP-glucosyl transferase family protein	At2g29710	-0.30795	1.17105	-1.03858	0.132468
	PHI-1 (PHOSPHATE-INDUCED 1)	At1g35140	-0.704996	1.05257	0.224099	1.27667
	RabGAP/TBC domain-containing protein	At5g41940	-0.771061	1.1462	0.0737398	1.21995
	F-box family protein	At1g23770	-1.04686	1.22737	-0.153319	1.07405
	jacalin lectin family protein, myrosinase binding protein-like	At3g16450	-0.405983	1.08698	-0.118932	0.968045
	lyase family protein	At1g21440	-0.96412	1.29492	-1.11679	0.17813
	pinoresinol-lariciresinol reductase like protein, putative	At1g32100	-1.08722	1.16597	-1.03393	0.132037
	zinc finger (Ran-binding) family protein	At3g15680	-0.5396	1.06206	-0.937483	0.124581
	auxin-responsive family protein	At4g34760	-0.39381	1.17745	-1.0609	0.116551
	agenet domain-containing protein, DUF724-domain protein	At1g26540	0.417977	1.12486	-1.13184	-0.00697703
	PBP1 (PYK10-binding protein 1), jacalin lectin family protein, myrosinase-binding protein-like	At3g16420	-1.42278	1.33927	-0.646072	0.693198
	jacalin lectin family protein	At1g52130	0.319186	1.41003	-0.823378	0.586652
