# Supplementary material for: Testing the importance of jasmonate signalling in induction of plant defences upon cabbage aphid (Brevicoryne brassicae) attack
Source: BMC Genomics. 2011 Aug 19;12:423. doi: 10.1186/1471-2164-12-423 (PMC3175479; doi:10.1186/1471-2164-12-423)
Supplement: Additional file 7 — Table S5. List of genes that were less induced in response to B. brassicae infestation in fou2 than in wt plants. Gene expression values for which regulation was not statistically significant are shaded in grey. [file 1471-2164-12-423-S7.XLS]

## Sheet: Sheet1
Supplementary Table 5. List of genes which were less induced in response to B. brassicae infestation in fou2 than in wt plants.
	Gene expression values that are not statistically significantly regulated are shaded in grey.
	Gene name	Accession	fou2/wt	fou2B-wtB	wtB/wt	fou2B/fou2
Ankyrin repeat
	ANK (ANKYRIN), ankyrin repeat family protein	At5g54610	-0.872775	-1.06395	0.880027	-0.183922
	ankyrin repeat family protein, ACD6-related protein	At4g03450	-0.691522	-1.54353	1.59407	0.0505401
	ankyrin repeat family protein	At2g24600	0.358945	-1.71287	1.97372	0.260851
	ankyrin repeat family protein	At5g54710	-0.699794	-1.27679	1.64617	0.36938
	ankyrin repeat family protein / zinc finger (C3HC4-type RING finger) protein	At4g14365	-0.648224	-1.39638	2.40492	1.00854
	ankyrin repeat family protein	At1g10340	-0.539839	-1.1817	2.30197	1.12026
	ankyrin repeat family protein	At5g54720	0.348876	-2.71745	1.02384	-1.69361
Calcium signalling
	TCH2 (TOUCH 2), touch-responsive protein / calmodulin-related protein 2	At5g37770	0.00490424	-1.07827	1.15978	0.081511
	calmodulin	At3g25600	-0.0365795	-1.19586	1.03493	-0.16093
	Calmodulin-like protein 41 (CML41)	At3g50770	2.71625	-2.22912	2.17728	-0.0518418
	calcium-binding EF hand family protein	At3g29000	-0.364629	-1.36701	1.37603	0.00901497
	calcium-binding EF-hand protein	At1g21550	1.52726	-1.62468	1.63542	0.0107389
	rgs-CaM-like protein, calmodulin-related protein	At3g01830	0.489752	-2.7652	2.82513	0.0599277
	KRP2-like protein, calcium-binding EF hand family protein	At4g27280	0.377633	-2.09971	2.2598	0.160088
	Calmodulin-like protein 38 (CML38), calcium-binding EF hand family protein	At1g76650	1.32571	-1.59108	1.80359	0.212505
	calmodulin-related protein, EF-hand motif protein	At1g66400	0.0773167	-1.18843	1.44823	0.2598
	Calmodulin binding protein-like	At1g73805	-0.62641	-1.03121	1.36805	0.336841
	Calreticulin-3 precursor (CRT3)	At1g08450	-0.227428	-1.10738	1.50437	0.396988
	calcium-binding EF hand family protein, calmodulin-like protein	At3g47480	0.442846	-2.02735	2.48002	0.452667
	EDA39 (embryo sac development arrest 39), calmodulin binding protein	At4g33050	0.380416	-1.30177	1.81236	0.510585
	Calmodulin binding protein-like	At1g73800	-0.649979	-1.02084	1.81318	0.792342
	Calmodulin-like protein	At3g22930	0.568639	-1.02436	1.91328	0.888924
	calcium-transporting ATPase 12, plasma membrane-type (Ca(2+)-ATPase isoform 12) (ACA12) (EC 3.6.3.8)	At3g63380	0.429837	-1.07294	2.00204	0.929106
	calcium-binding EF hand family protein	At5g39670	-0.523277	-1.12609	2.10603	0.979941
	PBP1 (PINOID-BINDING PROTEIN 1), KIC-related protein 2 (KRP2), calcium-binding EF-hand protein	At5g54490	0.495262	-2.27014	2.07436	-0.19578
	AtCaMBP25 (ARABIDOPSIS THALIANA CALMODULIN (CAM)-BINDING PROTEIN OF 25 KDA)	At2g41010	0.857433	-1.32158	1.01047	-0.311107
	KIC, EF-hand Ca2+-binding protein	At2g46600	0.792862	-1.13028	1.03252	-0.0977554
Carbohydrate biosynthesis and metabolism
	ATGOLS2 (ARABIDOPSIS THALIANA GALACTINOL SYNTHASE 2), 1-O-(alpha-D-galactopyranosyl)-myo-inositol synthase (EC 2.4.1.123)	At1g56600	0.413107	-1.33124	0.300381	-1.03086
	GATL10 (Galacturonosyltransferase-like 10)	At3g28340	-0.121117	-2.03873	2.40794	0.369202
	ATGOLS1 (ARABIDOPSIS THALIANA GALACTINOL SYNTHASE 1) (EC 2.4.1.123)	At2g47180	3.61888	-1.32423	0.249919	-1.07431
	glycosyl hydrolase family 1 protein	At1g02850	1.51533	-1.51895	2.10235	0.583402
	beta-1,3-glucanase like protein	At4g16260	1.82972	-1.11722	2.85699	1.73978
	DARK INDUCIBLE 9 (DIN9), mannose-6-phosphate isomerase (EC 5.3.1.8)	At1g67070	0.745532	-1.05769	0.74495	-0.312742
Cell division and development
	no apical meristem (NAM) family protein (ANAC036)	At2g17040	0.134796	-1.99184	1.83279	-0.159044
	RD26 (RESPONSIVE TO DESSICATION 26), no apical meristem (NAM) family protein (ANAC072)	At4g27410	1.70785	-1.16693	1.39762	0.230687
	IDA (INFLORESCENCE DEFICIENT IN ABSCISSION)	At1g68765	2.93775	-1.94376	3.03246	1.08869
	AtRABA1e (Arabidopsis Rab GTPase homolog A1e), RAB11-homologue	At4g18430	0.1578	-1.71049	2.2353	0.524813
	AZF2 (ARABIDOPSIS ZINC-FINGER PROTEIN 2), zinc finger (C2H2 type) protein 2 (AZF2)	At3g19580	0.895539	-1.40288	1.54691	0.144033
	NAC domain-containing protein 29 (ANAC029)	At1g69490	2.85545	-1.58107	1.96303	0.381967
Cell wall modification
	Fucosyltransferase 4 (AtFUT4) (FUT4) (EC 2.4.1.-)	At2g15390	0.560065	-1.04816	1.26439	0.216237
	chitinase, putative	At3g47540	0.75076	-1.13722	1.80704	0.669823
Chlorophyll biosynthesis and metabolism
	Chlorophyllase-1 (AtCLH1) (Chlorophyll-chlorophyllido hydrolase 1) (Chlase 1) (Coronatine-induced protein 1) (CORI1) (CLH1) (EC 3.1.1.14)	At1g19670	2.68969	-1.05028	0.672262	-0.378022
	coproporphyrinogen III oxidase	At5g63290	1.7446	-1.78229	1.05804	-0.724252
Cytochrome P450
	Cytochrome P450 71B2 (CYP71B2) (EC 1.14.-.-)	At1g13080	0.367464	-1.01633	0.119969	-0.896362
	cytochrome P450 family protein (CYP707A3)	At5g45340	0.102159	-1.69134	1.62204	-0.0692984
	Cytochrome P450 71B23 (CYP71B23) (EC 1.14.-.-)	At3g26210	0.284522	-1.18765	1.49473	0.307076
	CYP94D1, cytochrome P450 family protein	At1g34540	-0.511002	-1.17828	1.58296	0.404684
	CYP81F2, cytochrome P450 protein	At5g57220	0.377128	-1.38198	1.27761	-0.104372
Defence
	FAMT (FARNESOIC ACID CARBOXYL-O-METHYLTRANSFERASE), S-adenosylmethionine-dependent methyltransferase	At3g44860	2.5979	-1.84436	0.982134	-0.862228
	disease resistance protein (TIR-NBS-LRR class), putative, domain signature TIR-NBS-LRR exists, suggestive of a disease resistance protein	At5g46520	0.573522	-1.14632	0.47095	-0.67537
	arginase (EC 3.5.3.1)	At4g08870	4.04959	-1.57316	0.941139	-0.632018
	DNAJ heat shock family protein	At2g20560	0.548371	-1.03484	0.602204	-0.432636
	F-box protein PP2-B13 (Protein PHLOEM PROTEIN 2-LIKE B13)	At1g56240	1.23415	-3.40041	2.39886	-1.00155
	S-adenosylmethionine-dependent methyltransferase	At3g44870	3.13029	-2.4749	1.90602	-0.568878
	NIMIN-1 protein, NPR1/NIM1-interacting protein 1	At1g02450	-0.666055	-1.3849	0.930369	-0.454535
	protease inhibitor/seed storage/lipid transfer protein (LTP) family protein (YLS3)	At2g44290	-0.475455	-1.17315	0.957507	-0.215642
	Cysteine-rich antifungal protein 1 precursor (AFP1/PDF1.1), Low-molecular-weight cysteine-rich protein (LCR67)	At1g75830	3.40466	-2.47412	2.63871	0.164591
	disease resistance protein (TIR-NBS class)	At1g72900	0.260454	-1.80516	1.97104	0.165876
	Multidrug resistance-associated protein 3 (Glutathione S-conjugate transporting ATPase 3) (ATP-energized glutathione S-conjugate pump 3) (MRP3) (EC 3.6.3.44)	At3g13080	0.423415	-1.44326	1.73412	0.290858
	legume lectin family protein	At3g16530	0.447227	-1.32532	1.63652	0.311198
	protease inhibitor/seed storage/lipid transfer protein (LTP) family protein	At5g55460	-0.348408	-1.08893	1.49299	0.404063
	Enhanced disease susceptibility 5 (Eds5) (Salicylic acid induction deficient 1) (Sid1) (EDS5), Na+-driven multidrug efflux pump family protein	At4g39030	0.871527	-1.43437	1.8714	0.437033
	protease inhibitor/seed storage/lipid transfer protein (LTP) family protein	At5g55450	-0.215966	-1.0176	1.45633	0.438727
	PDF1.2c, plant defensin-fusion protein	At5g44430	3.22842	-2.23412	2.69503	0.460908
	PDF1.3, plant defensin-fusion protein, putative (PDF1.3)	At2g26010	3.23073	-2.32745	2.80076	0.473311
	PDF1.2, plant defensin protein (Low-molecular-weight cysteine-rich 77)	At5g44420	3.53366	-2.40863	2.98567	0.577033
	ATAF2, no apical meristem (NAM) family protein	At5g08790	0.461276	-1.06833	1.6492	0.580865
	PDF1.2b, plant defensin-fusion protein	At2g26020	3.31222	-2.35236	3.0011	0.64874
	ATMRP4, multidrug resistance-associated protein 4 (Glutathione S-conjugate transporting ATPase 4) (ATP-energized glutathione S-conjugate pump 4) (MRP4) (EC 3.6.3.44)	At2g47800	-0.0176272	-1.01051	1.73523	0.724725
	mannose-binding lectin family protein	At5g18470	-0.356409	-1.36788	2.43025	1.06237
	PR4 (PATHOGENESIS-RELATED 4), hevein-like protein (HEL)	At3g04720	1.34875	-1.18768	2.31746	1.12978
	pEARLI 1, protease inhibitor/seed storage/lipid transfer protein (LTP) family protein	At4g12480	4.7689	-1.34824	2.5433	1.19506
	PR5 (PATHOGENESIS-RELATED GENE 5), thaumatin-family protein	At1g75040	-0.861053	-1.82291	3.01869	1.19577
	pEARLI 1-like protein (proline rich), protease inhibitor/seed storage/lipid transfer protein (LTP) family protein	At4g12490	4.15682	-1.84599	3.1693	1.32331
	ATGSTF7 (GLUTATHIONE S-TRANSFERASE 11), phi class glutathione S-transferase	At1g02920	0.184851	-1.20176	2.6595	1.45774
	ATGSTF6, glutathione transferase, GST class-phi member 1	At1g02930	0.375274	-1.32127	2.83991	1.51864
	Potato type II proteinase inhibitor family protein	At1g72060	1.97666	-1.15604	2.70913	1.55309
	PR1 (PATHOGENESIS-RELATED GENE 1)	At2g14610	2.21689	-3.2761	5.03634	1.76023
	xylogen like protein 8, protease inhibitor/seed storage/lipid transfer protein (LTP) family protein	At3g22600	-0.1705	-1.48556	3.80807	2.32251
	disease resistance protein (TIR-NBS class), putative	At1g72940	0.135192	-1.62331	1.47668	-0.146631
	disease resistance protein (TIR-NBS class)	At1g72920	0.360142	-2.2547	2.21203	-0.0426736
	AIG2 (AVRRPT2-INDUCED GENE 2)	At3g28930	0.378225	-1.16403	1.58007	0.416041
	AKINbetagamma-interacting protein 2 (AtHSPRO2)	At2g40000	1.48514	-1.49876	1.91981	0.421051
	PR2 (PATHOGENESIS-RELATED PROTEIN 2), glucan endo-1,3-beta-glucosidase (BGL2), Beta-1,3-glucanase 2 (BG2) (EC 3.2.1.39)	At3g57260	1.71961	-3.3488	3.77232	0.423523
	pEARLI 1-like protein, protease inhibitor/seed storage/lipid transfer protein (LTP) family protein	At4g12500	3.36004	-1.57816	2.12769	0.54953
	MsrB9, methionine sulfoxide reductase B-like protein, SeIR domain-containing protein	At4g21850	1.54864	-1.71144	2.51388	0.802438
	Putative GPI-anchored protein	At5g19230	1.69335	-1.39654	2.23328	0.836744
	legume lectin family protein	At3g15356	0.98325	-1.58598	2.49496	0.908981
	RING-H2 finger protein ATL5H precursor (ATL5H)	At5g27420	0.639037	-1.66649	2.77773	1.11124
	disease resistance protein (TIR class), putative (19.3 kDa)	At1g57630	0.245551	-2.29739	3.68302	1.38563
	disease resistance family protein / LRR family protein	At3g25010	0.530141	-1.21074	2.63528	1.42454
	disease resistance protein (TIR-NBS class)	At1g72910	-0.909313	-1.35176	1.20562	-0.146141
	Toll-Interleukin-Resistance (TIR) domain-containing protein	At1g72930	-0.134619	-1.25779	0.651958	-0.605828
	disease resistance protein (TIR-NBS-LRR class)	At5g41740	0.206108	-1.1708	1.03831	-0.132493
	disease resistance protein (TIR-NBS class), putative	At1g66090	-0.0130148	-1.81515	1.68361	-0.131533
	RING-H2 finger protein ATL3F (RING-H2 finger protein ATL2) (ATL3F)	At3g16720	0.0825568	-1.00946	0.907424	-0.102038
	AP2C1, protein phosphatase 2C	At2g30020	0.469963	-1.58759	1.4878	-0.0997826
	BG3 (BETA-1,3-GLUCANASE 3)	At3g57240	-0.197976	-1.94039	1.95349	0.0131055
	glycine-rich protein	At3g04640	0.681522	-1.60785	1.69198	0.0841345
	AAA-type ATPase family protein	At3g28540	0.328398	-1.40648	1.69074	0.284259
	phosphoglycerate/bisphosphoglycerate mutase-related	At1g09932	-0.0874032	-1.79157	2.11956	0.327993
	disease resistance protein (TIR-NBS-LRR class), putative	At5g41750	0.346988	-1.3381	1.87497	0.536878
	touch-responsive protein (TCH3) (TOUCH 3), calmodulin-related protein 3	At2g41100	0.320001	-1.03502	1.78175	0.746736
	zinc finger (C3HC4-type RING finger) family protein	At3g60966	0.152752	-1.2886	2.12119	0.832596
	ALD1 (AGD2-LIKE DEFENSE RESPONSE PROTEIN1), L,L-diaminopimelate aminotransferase, putative	At2g13810	-0.18418	-1.49968	2.3704	0.870714
	AAA-type ATPase family protein	At3g50930	-0.050638	-2.00711	2.88157	0.874458
	1,2-dihydroxy-3-keto-5-methylthiopentene dioxygenase 1 (Aci-reductone dioxygenase 1) (ARD1)	At2g26400	0.273494	-1.4007	2.27531	0.874608
	HR4 (HOMOLOG OF RPW8 4), hypersensitive response protein 4 (HR4)	At3g50480	-0.141612	-1.20599	2.09238	0.886387
	AIG1 (AVRRPT2-INDUCED GENE 1), avirulence induced gene (AIG1), GTP binding protein	At1g33960	-0.552651	-1.73062	2.6974	0.966776
	S-adenosylmethionine-dependent methyltransferase, embryo-abundant protein-related	At3g54150	0.0639117	-1.04088	2.04379	1.00292
	AGP5 (ARABINOGALACTAN-PROTEIN 5)	At1g35230	-0.501408	-1.63044	2.71744	1.08699
	transferase family protein	At5g42830	-0.265473	-1.23779	2.41438	1.17659
	AAA-type ATPase family protein	At3g28510	-0.993101	-1.81884	3.47395	1.65511
	disease resistance gene, putative	At4g29110	0.24953	-1.00532	0.421806	-0.583515
	PROPEP3 (Elicitor peptide 3 precursor)	At5g64905	-0.0180289	-1.13829	1.43621	0.297915
	HIN1-domain protein	At4g23610	-0.858707	-1.35691	1.91186	0.554952
	plant defence related protein, plant specific protein	At1g35210	-1.06984	-1.27668	2.28406	1.00738
DUF1645 proteins
	DUF1645-family protein	At5g62770	-0.0803593	-1.24183	1.42095	0.179113
	DUF1645-family protein	At1g23710	0.344525	-1.26153	0.959772	-0.301756
	DUF1645-domain protein, unknown plant specific protein (AR781)	At2g26530	1.35523	-1.46408	1.31181	-0.152263
Ethylene biosynthesis and signalling
	ACS6, (1-AMINOCYCLOPROPANE-1-CARBOXYLIC ACID (ACC) SYNTHASE 6)	At4g11280	0.324724	-1.77158	1.91888	0.147297
Flavonoid biosynthesis
	flavonol synthase-like protein, oxidoreductase, 2OG-Fe oxygenase family protein	At3g19010	0.816484	-1.26958	1.29628	0.0267018
IAA synthesis and signalling
	IAA-amino acid hydrolase ILR1-like 4 precursor (ILL4), IAR3 (IAA-ALANINE RESISTANT 3) (EC 3.5.1.-)	At1g51760	1.71018	-1.46538	1.8392	0.373814
	auxin-responsive GH3 family protein (GH3.12), PBS3 (AVRPPHB SUSCEPTIBLE 3), GH3-LIKE DEFENSE GENE 1 (GDG1)	At5g13320	-0.0655628	-1.63302	1.9055	0.272483
	auxin-responsive family protein	At1g56150	0.458103	-1.18331	1.38349	0.200177
	auxin-responsive family protein	At1g16510	0.357527	-1.1909	1.02006	-0.170839
	auxin-responsive family protein	At3g12830	-0.265833	-1.09344	1.41747	0.32403
Lipid biosynthesis and metabolism
	esterase/lipase/thioesterase family protein	At2g39420	2.29065	-1.73842	1.60072	-0.137707
	lipase class 3 family protein	At2g30550	0.506737	-1.04378	1.1491	0.105314
	lipase class 3 family protein	At5g24210	0.0335777	-1.25293	1.53879	0.285862
	Lipid phosphate phosphatase 1 (AtLPP1) (Phosphatidic acid phosphatase 1) (AtPAP1) (Prenyl diphosphate phosphatase) (LPP1) (EC 3.1.3.-)	At2g01180	-0.0222084	-1.12914	1.31616	0.187025
Nucleoside/nucleotide metabolism
	Nudix hydrolase 4 (AtNUDT4) (ADP-ribose pyrophosphatase) (NADH pyrophosphatase) (NUDT4) (EC 3.6.1.22)	At1g18300	0.343032	-1.92616	1.68303	-0.243135
	Nudix hydrolase 21, chloroplast precursor (AtNUDT21) (NUDT21) (EC 3.6.1.-)	At1g73540	0.403589	-1.9404	1.76998	-0.170416
	Nudix hydrolase 5 (AtNUDT5) (NUDT5) (EC 3.6.1.-)	At2g04430	0.312184	-1.34346	1.20204	-0.141416
	Nudix hydrolase 6 (AtNUDT6) (ADP-ribose pyrophosphatase) (NADH pyrophosphatase) (NUDT6) (EC 3.6.1.22)	At2g04450	-0.614619	-1.35359	2.02009	0.666497
Oxylipin biosynthesis and signalling
	ATMYC2, (JASMONATE INSENSITIVE 1) (JIN1), basic helix-loop-helix (bHLH) protein (RAP-1) (RD22BP1) (bHLH6), Z-box binding factor (ZBF1)	At1g32640	1.86407	-1.33985	0.90635	-0.433502
	CORI3 (CORONATINE INDUCED 1), JASMONIC ACID RESPONSIVE 2	At4g23600	2.41955	-1.25397	0.830338	-0.423628
	jasmonate ZIM-domain 1 (JAZ1)	At1g19180	2.62438	-2.13311	2.09583	-0.0372714
	OPCL1 (OPC-8:0 COA LIGASE1), 4-coumarate-CoA ligase-related protein	At1g20510	1.13339	-1.30439	1.07655	-0.22784
	LOX3-like lipoxygenase	At1g72520	1.31556	-1.52583	1.31153	-0.214295
	AOC3 (ALLENE OXIDE CYCLASE 3)	At3g25780	2.35644	-2.26404	2.19145	-0.072587
Photosynthesis
	LHCB2.1, chlorophyll A-B binding protein / LHCII type II (LHCB2.1) (LHCB2.3)	At2g05100	0.704079	-1.25811	-0.0953392	-1.35345
Protein modification and proteolysis
	SOUL heme-binding family protein	At2g37970	0.640929	-1.05571	0.656818	-0.398897
	TMV response-related protein	At1g76600	0.763256	-1.26133	1.66767	0.406336
	aspartyl protease family protein	At3g59080	0.988078	-1.24201	1.40342	0.161412
	Dehydrodolichyl diphosphate synthase 2 (DEDOL-PP synthase 2) (EC 2.5.1.-)	At5g58770	0.410441	-1.06639	0.842624	-0.223768
Redox
	glutaredoxin family protein	At4g15670	0.630669	-1.32252	1.37106	0.0485454
	monodehydroascorbate reductase, cytoplasmic isoform 1 (MDAR 1)	At3g09940	2.6915	-2.71514	2.78576	0.0706216
	L-ascorbate oxidase, putative (EC 1.10.3.3) (Ascorbase)	At4g39830	0.0232302	-1.4745	1.59293	0.118438
	short-chain dehydrogenase/reductase (SDR) family protein	At2g47130	-0.204458	-1.01211	1.30416	0.292048
	oxidoreductase, 2OG-Fe(II) oxygenase family protein	At4g10500	1.1122	-3.74394	4.05373	0.309789
	FAD-linked oxidoreductase, FAD-binding domain-containing protein	At4g20860	1.68137	-1.04507	1.53769	0.492615
	glutaredoxin family protein (GRX480)	At1g28480	1.68213	-1.66434	2.17136	0.507018
	flavanone 3-hydroxylase-like protein, oxidoreductase, 2OG-Fe(II) oxygenase family protein	At5g24530	0.276016	-1.60098	2.24449	0.643509
	Thioredoxin H-type 5 (TRX-H-5) (TRX5) (AtTRXh5)	At1g45145	1.29901	-1.12663	1.79894	0.67231
	Blue copper protein precursor (Blue copper-binding protein) (AtBCB) (Stellacyanin) (Phytocyanin 1) (BCB)	At5g20230	2.53789	-2.52704	3.5114	0.984365
	Glutathione S-transferase 16 (GST class-phi) (GST16) (EC 2.5.1.18)	At2g02930	0.359395	-1.04785	2.18563	1.13778
	frnE-like protein, DSBA oxidoreductase family protein	At5g38900	1.71657	-1.31402	3.04269	1.72867
	glutaredoxin family protein	At4g15690	0.352934	-1.06256	1.06415	0.00159632
	ATFRO7/FRO7 (FERRIC REDUCTION OXIDASE 7), ferric-chelate reductase	At5g49740	0.786258	-1.04261	-0.279505	-1.32211
	NDB2 (NAD(P)H DEHYDROGENASE B2), mitochondrial external NADPH dehydrogenase-like	At4g05020	0.436315	-1.29726	1.66724	0.369982
	AOX1D (ALTERNATIVE OXIDASE 1D), alternative oxidase 3, mitochondrial precursor (AOX3) (EC 1.-.-.-)	At1g32350	1.40315	-1.10557	2.58905	1.48348
RNA modification
	CAF1 family ribonuclease, CCR4-associated factor, putative	At3g44260	0.716284	-2.56611	2.6516	0.0854893
Salicylic acid biosythesis
	Isochorismate synthase 1, chloroplast precursor (IcsI) (Isochorismate mutase) (Salicylic acid induction deficient 2) (Sid2) (Enhanced disease susceptibility 16) (Eds16) (ICS1) (EC 5.4.4.2)	At1g74710	0.18378	-1.60036	1.6761	0.0757437
Senescence
	cnd41-like protein, aspartyl protease family protein	At5g10760	-0.756627	-1.58931	1.88135	0.292046
	SAG21 (SENESCENCE-ASSOCIATED GENE 21), late embryogenesis abundant 3 family protein / LEA3 family protein	At4g02380	0.930526	-1.72857	3.02875	1.30019
	Senescence-induced receptor-like serine/threonine-protein kinase precursor (SIRK), FRK1 (FLG22-INDUCED RECEPTOR-LIKE KINASE 1)	At2g19190	-0.17869	-1.32865	2.63421	1.30556
	SAG13 (SENESCENCE-ASSOCIATED GENE 13), tropinone reductase-like	At2g29350	2.22506	-1.80219	3.47237	1.67018
	YLS9 (YELLOW-LEAF-SPECIFIC GENE 9), harpin-induced family protein (YLS9) / HIN1 family protein	At2g35980	-0.793157	-1.02092	2.98596	1.96504
	MLO-like protein 3 (AtMlo3) (MLO3)	At3g45290	0.271529	-1.22818	1.20562	-0.0225524
Signal transduction
	CIPK20 (CBL-INTERACTING PROTEIN KINASE 20)	At5g45820	0.440926	-1.18439	-0.367135	-1.55153
	CPK29, calcium-dependent protein kinase	At1g76040	0.162145	-1.12367	1.10087	-0.0227999
	leucine-rich repeat protein kinase, receptor protein kinase, putative	At1g56120	-0.7342	-1.19951	1.90497	0.705459
	CRK7, Cysteine-rich receptor-like protein kinase 7 precursor (Cysteine-rich RLK7)	At4g23150	-0.514354	-2.00194	3.26723	1.26529
	small cysteine rich protein	At1g56060	-0.901256	-1.27905	2.23995	0.960901
	serine/threonine protein kinase family protein	At1g67000	0.570832	-1.9954	1.63955	-0.355847
	MAPKKK9, mitogen-activated protein kinase	At4g08480	1.1686	-2.50734	-0.217677	-2.72502
	mitogen-activated protein kinase / MAP kinase (ATMPK11)	At1g01560	0.00327132	-2.32969	2.58271	0.253015
	EDS1 (ENHANCED DISEASE SUSCEPTIBILITY 1), signal transducer/ triacylglycerol lipase	At3g48090	-0.505587	-1.02666	1.28077	0.254109
	NIMIN-2 (NIM1-INTERACTING 2)	At3g25882	-0.253889	-1.23344	1.8871	0.653663
	protein kinase family protein	At2g23770	0.0998506	-1.46629	0.572622	-0.89367
	leucine-rich repeat family protein, contains leucine rich-repeat (LRR) domains Pfam:PF00560, INTERPRO:IPR001611	At1g17240	0.955123	-1.31559	0.602047	-0.713544
	PPCK1 (PHOSPHOENOLPYRUVATE CARBOXYLASE KINASE)	At1g08650	0.302577	-1.04399	0.529209	-0.514778
	lectin-like receptor protein kinase	At4g02420	-0.236824	-1.06529	0.623556	-0.441732
	leucine-rich repeat family protein	At3g23120	-0.528019	-1.21879	0.907304	-0.311489
	lectin protein kinase	At3g08870	-0.242778	-1.01317	0.703326	-0.30984
	lectin-like receptor protein kinase	At4g02410	0.357145	-1.14417	0.888324	-0.255845
	RLK1 (RECEPTOR-LIKE PROTEIN KINASE 1), lectin protein kinase family protein	At5g60900	-0.170625	-1.02842	0.948968	-0.0794486
	leucine-rich repeat family protein	At3g23110	-0.759378	-1.02048	0.946648	-0.0738333
	CRK23, cysteine-rich receptor-like protein kinase 23 precursor (Cysteine-rich RLK23)	At4g23310	0.176036	-2.28826	1.84006	-0.448202
	protein kinase, putative	At3g57700	0.370035	-1.07669	0.917484	-0.159207
	protein kinase	At2g05940	0.455658	-1.37241	1.27703	-0.0953844
	CRK4, cysteine-rich receptor-like protein kinase 4	At3g45860	-0.916729	-1.1737	1.17792	0.00421604
	protein kinase family protein / peptidoglycan-binding LysM domain-containing protein	At2g33580	0.0941281	-1.36879	1.37956	0.0107687
	Toll-Interleukin-Resistance (TIR) domain-containing protein	At2g20145	-0.0491192	-1.62976	1.65754	0.0277789
	CRK6 (CYSTEINE-RICH RLK6), receptor-like protein kinase 5 (RLK5)	At4g23140	0.0385386	-1.65561	1.69937	0.0437655
	leucine-rich repeat family protein / protein kinase family protein	At5g25930	-0.0214296	-1.01765	1.2477	0.230042
	wall-associated kinase-related	At1g21245	-0.189545	-1.20088	1.45326	0.252376
	Ribokinase-like protein, pfkB-type carbohydrate kinase family protein	At5g43910	-0.00659182	-1.19419	1.47709	0.282901
	disease resistance protein (TIR-NBS class), putative	At1g72950	-0.474473	-1.07486	1.37543	0.300571
	lectin protein kinase	At5g01540	0.432502	-1.56008	1.90299	0.342914
	protein kinase	At5g47070	-0.0943299	-1.01658	1.38879	0.37221
	ATMKK9 mitogen-activated protein kinase kinase (MAPKK)	At1g73500	1.10221	-1.0847	1.47055	0.385849
	leucine-rich repeat transmembrane protein kinase, putative, similar to At4g08850, At1g17230, At5g63930, PEPR1 (PEP1 RECEPTOR 1) At1g73080 [Arabidopsis thaliana] and Os10g0468500 [Oryza sativa (japonica cultivar-group)]	At1g35710	-0.376507	-1.12017	1.59001	0.469849
	APK2A (PROTEIN KINASE 2A)	At1g14370	0.64985	-1.10979	1.65065	0.540857
	CRK14, cysteine-rich receptor-like protein kinase 14 precursor (Cysteine-rich RLK14)	At4g23220	-0.340394	-1.23439	1.78744	0.55306
	disease resistance family protein	At2g32680	-0.325924	-1.48521	2.05806	0.57285
	disease resistance family protein / LRR family protein	At3g11010	-0.381165	-1.2033	1.9269	0.723591
	leucine-rich repeat transmembrane protein kinase	At2g31880	0.0167227	-1.23219	2.01694	0.784745
	CRK36, cysteine-rich receptor-like protein kinase 36 precursor (Cysteine-rich RLK36)	At4g04490	-0.00115917	-1.24835	2.19742	0.949071
	protein kinase family protein	At4g11890	0.0902727	-1.58281	2.64115	1.05835
	CRK37, cysteine-rich receptor-like protein kinase 37 precursor (cysteine-rich RLK37)	At4g04500	-0.719665	-1.57988	2.73405	1.15417
	Syntaxin 122 (AtSYP122) (Synt4) (SYP122), t-SNARE	At3g52400	0.77272	-1.67488	2.35447	0.679587
	Type I inositol-1,4,5-trisphosphate 5-phosphatase 2 (At5PTase2) (IP5P2) (EC 3.1.3.56)	At4g18010	1.0075	-1.047	1.3212	0.274199
	Two-component response regulator-like APRR9 (Pseudo-response regulator 9) (APRR9)	At2g46790	0.742435	-1.16074	0.0198338	-1.1409
Sulfur metabolism
	SAL2 phosphatase (3'(2'),5'-bisphosphate nucleotidase 2) (3'(2'),5'-bisphosphonucleoside 3'(2')-phosphohydrolase 2) (DPNPase 2) (Inositol-1,4-bisphosphate 1-phosphatase 2) (Inositol polyphosphate 1-phosphatase 2) (IPPase 2) (SAL2) (EC 3.1.3.57)	At5g64000	0.48808	-1.53275	1.67289	0.140133
	Fe-S metabolism associated SufE domain protein	At1g67810	0.695131	-1.36347	2.09816	0.734693
Transcription regulation
	APUM9 (ARABIDOPSIS PUMILIO 9), pumilio/Puf RNA-binding domain-containing protein	At1g35730	0.135598	-1.0167	0.535093	-0.481612
	Ethylene-responsive transcription factor 4 (AtERF4) (ERF4)	At3g15210	0.572379	-1.26858	1.06088	-0.207697
	Ethylene-responsive transcription factor 13 (Ethylene-responsive element-binding factor 13) (EREBP-13) (AtERF13) (ERF13)	At2g44840	1.24268	-1.58873	1.37419	-0.214533
	RHL41 (RESPONSIVE TO HIGH LIGHT 41), zinc finger (C2H2 type) family protein (ZAT12)	At5g59820	1.85047	-2.94041	3.02077	0.0803672
	Ethylene-responsive transcription factor ERF105, AP2 domain-containing transcription factor	At5g51190	0.744574	-2.07642	2.23482	0.158395
	Ethylene-responsive transcription factor 5 (Ethylene-responsive element-binding factor 5) (EREBP-5) (AtERF5) (ERF5)	At5g47230	0.419848	-1.88002	2.05879	0.17877
	WRKY transcription factor 40 (WRKY DNA-binding protein 40) (WRKY40)	At1g80840	1.98977	-3.47132	3.71386	0.24254
	Ethylene-responsive transcription factor 11 (Ethylene-responsive element-binding factor 11) (EREBP-11) (AtERF11) (ERF11)	At1g28370	1.85003	-2.65768	2.90544	0.247764
	CCR4-NOT transcription complex protein, CAF1 family ribonuclease	At5g22250	0.723983	-2.12456	2.40291	0.27835
	zinc finger (C2H2 type) family protein	At2g28200	0.865859	-1.96774	2.24685	0.279118
	WRKY transcription factor 33 (WRKY DNA-binding protein 33) (WRKY33)	At2g38470	0.792828	-1.62271	1.93379	0.311077
	WRKY transcription factor 25 (WRKY DNA-binding protein 25) (WRKY25)	At2g30250	0.667171	-1.16585	1.5565	0.390644
	ZAT10, zinc finger (C2H2 type) family protein / salt-tolerance zinc finger protein (STZ)	At1g27730	1.38735	-3.01318	3.40624	0.393058
	Ethylene-responsive transcription factor 2 (Ethylene-responsive element-binding factor 2) (EREBP-2) (AtERF2) (ERF2)	At5g47220	0.879011	-1.64145	2.05689	0.41544
	C2H2, zinc finger (C2H2 type) family protein	At5g04340	0.328853	-1.23409	1.66968	0.435586
	transcription factor, RWP-RK domain-containing protein	At2g17150	1.2465	-1.30717	1.75162	0.444446
	CZF1/ZFAR1, zinc finger (CCCH-type) and ankyrin repeat protein	At2g40140	0.319955	-1.48258	1.98316	0.500581
	HIG1 (HIGH INDOLE GLUCOSINOLATE 1), MYB51 transcription factor	At1g18570	0.104793	-1.31902	1.85923	0.540209
	WRKY transcription factor 53 (WRKY DNA-binding protein 53) (WRKY53)	At4g23810	0.263944	-1.94632	2.54219	0.595868
	WRKY transcription factor 46 (WRKY DNA-binding protein 46) (WRKY46)	At2g46400	0.325006	-2.27584	2.95972	0.683878
	WRKY transcription factor 18 (WRKY DNA-binding protein 18) (AtWRKY18) (WRKY18)	At4g31800	0.888364	-1.09745	1.79015	0.6927
	WRKY transcription factor 51 (WRKY DNA-binding protein 51) (WRKY51)	At5g64810	-0.461441	-1.27593	2.05271	0.776773
	ethylene-responsive element-binding family protein, AP2 domain protein, regulation of JA synthesis	At5g61600	0.0712741	-1.18282	2.02862	0.845799
	WRKY transcription factor 38 (WRKY DNA-binding protein 38) (WRKY38)	At5g22570	0.161849	-1.10599	2.1545	1.04851
	WRKY transcription factor 75 (WRKY DNA-binding protein 75) (WRKY75)	At5g13080	2.51837	-1.91837	3.22644	1.30806
	zinc finger protein CONSTANS-LIKE 7 (COL7), zinc finger (B-box type) family protein	At1g73870	1.08402	-1.21646	-0.00817996	-1.22463
	DNA binding protein RAV2, AP2 domain-containing protein RAP2.8	At1g68840	1.27722	-1.0626	0.999065	-0.0635356
	zinc finger (CCCH-type) family protein	At3g55980	0.770403	-1.88654	1.98324	0.096703
	bZIP transcription factor family protein (ATBZIP60)	At1g42990	0.3621	-1.24114	1.33805	0.096913
	HSF21/AT-HSFA4A, heat shock transcription factor 21 (HSF21)	At4g18880	0.223145	-1.17744	1.43054	0.253105
	NDR1/HIN1-like protein 3 (NHL3), harpin-induced family protein / HIN1 family protein	At5g06320	0.325861	-1.40552	1.66748	0.261961
	zinc finger (C2H2 type) family protein (ZAT7)	At3g46090	0.0108897	-2.18987	2.73841	0.54853
	DIN11 (DARK INDUCIBLE 11), 2OG-Fe(II) oxygenase superfamily protein	At3g49620	3.29954	-1.71301	2.69916	0.986148
	CBF1 (C-REPEAT/DRE BINDING FACTOR 1), dehydration-responsive element-binding protein 1B (DREB1B protein)	At4g25490	0.133132	-1.93712	0.829579	-1.10754
	CBF2 (C-REPEAT/DRE BINDING FACTOR 2), dehydration-responsive element-binding protein 1C (DREB1C protein)	At4g25470	0.377076	-1.67409	0.590191	-1.0839
	sigA-binding protein, SIB1 (SIGMA FACTOR BINDING PROTEIN 1), VQ motif protein	At3g56710	-0.02755	-1.05615	0.953469	-0.10268
	VQ motif-containing protein	At2g22880	1.63411	-2.05931	2.49495	0.43564
Transport
	VHS domain-containing protein / GAT domain-containing protein	At1g76970	0.17715	-1.31909	1.36511	0.0460252
	ALF5-like antiporter/transporter, MATE efflux family protein	At3g23550	1.62475	-1.05028	1.55092	0.500646
	Glucose-6-phosphate/phosphate translocator 2, chloroplast precursor (AtGPT2) (GPT2)	At1g61800	0.272427	-1.65318	2.92556	1.27238
	ATTIM17-1, mitochondrial import inner membrane translocase subunit Tim17, putative	At1g20350	0.69287	-1.07084	0.942409	-0.128433
	DIC2, mitochondrial dicarboxylate carrier protein 2, mitochondrial uncoupling protein	At4g24570	0.772098	-2.31712	2.30585	-0.011272
	C2 domain-containing protein, SRC2-like protein	At1g09070	0.741889	-1.258	1.35894	0.10094
	DIC1, dicarboxylate carrier protein 1	At2g22500	-0.187037	-1.3684	1.51581	0.147404
	Sec61 beta subunit	At3g60540	-0.0470638	-1.21097	1.44135	0.230379
	LHT7 (LYS/HIS TRANSPORTER 7), amino acid transporter family protein	At4g35180	-0.559701	-1.13282	1.95327	0.820444
	ATPDR12/PDR12 (PLEIOTROPIC DRUG RESISTANCE 12), PDR-type ABC transporter	At1g15520	-0.430522	-1.97297	3.55962	1.58665
	ATEXO70H7 (EXOCYST SUBUNIT EXO70 FAMILY PROTEIN H7)	At5g59730	1.03063	-1.04376	0.722271	-0.32149
Tryptophan, glucosinolates and camalexin synthesis
	PAD4 (PHYTOALEXIN DEFICIENT 4), triacylglycerol lipase	At3g52430	-0.22342	-1.50039	1.74569	0.245303
	Cytochrome P450 71A13 (CYP71A13) (EC 1.14.-.-)	At2g30770	-0.288708	-1.07889	2.92161	1.84272
	PAD3 (PHYTOALEXIN DEFICIENT 3)	At3g26830	1.3226	-2.30273	4.33641	2.03368
	anthranilate synthase, anthranilate synthase beta subunit	At1g25155	0.46022	-1.076	1.62969	0.553685
	anthranilate synthase beta subunit	At1g24909	0.270433	-1.05931	1.65436	0.595045
	TAT3 (TYROSINE AMINOTRANSFERASE 3) (EC 2.6.1.5)	At2g24850	3.52453	-3.52673	4.19883	0.672102
	arogenate dehydratase isoform 4 (ADT4) (EC 4.2.1.91), prephenate dehydratase family protein	At3g44720	0.818962	-1.00966	1.4125	0.402841
Other
	heavy-metal-associated domain-containing protein	At5g60800	-0.513475	-1.19885	1.37927	0.180419
	heavy-metal-associated domain-containing protein	At5g52760	-0.963571	-1.88637	3.15378	1.26741
	heavy-metal-associated domain-containing protein	At5g52740	-1.42189	-1.14922	2.55069	1.40147
	heavy-metal-associated domain-containing protein	At5g52750	-0.303179	-1.5274	1.9687	0.441297
	heavy-metal-associated domain-containing protein, contain C-terminal farnesylation motif	At5g26690	-1.13792	-1.1735	2.35723	1.18373
	PLAC8 family protein / DUF614-family protein	At1g14880	-1.25333	-1.29433	2.51922	1.22489
	PLAC8 family protein / DUF614-family protein	At1g14870	-0.834479	-1.1829	2.55447	1.37157
	IDA-like protein	At3g10930	0.999255	-2.69642	3.39229	0.695868
	IDA-like protein	At5g05300	-0.278763	-1.84338	2.38721	0.543834
	DUF676-domain protein	At1g09980	0.829073	-1.05864	0.12846	-0.930178
	unknown expressed protein	At5g22390	0.839831	-1.15129	0.419163	-0.732131
	Aminotransferase-related protein	At4g22980	0.113862	-1.51107	0.88256	-0.628511
	small unknown plant specific protein	At1g65490	0.40345	-1.83955	1.24131	-0.598233
	F-box family protein	At1g61340	1.53657	-1.94501	1.39983	-0.545184
	unknown plant specific protein	At4g23880	0.841995	-1.13429	0.682242	-0.452045
	unknown high complexity protein	At5g07890	0.929547	-1.22366	0.837927	-0.385732
	DUF266-family protein, glycosyl transferase related	At1g62305	0.423391	-1.19244	0.852645	-0.339791
	unknown plant specific protein	At5g58570	0.915117	-1.01839	0.705809	-0.312583
	FSH1-family protein, serine hydrolase, putative	At4g24380	0.927192	-1.05121	0.779592	-0.271623
	unknown plant specific protein	At4g36500	0.297148	-1.19016	0.986566	-0.20359
	Integral membrane family protein	At2g35760	0.254839	-1.1628	-0.412189	-1.57499
	unknown plant specific protein (approx 60kDa)	At2g15020	0.0550283	-1.51937	-0.0333632	-1.55273
	kelch repeat-containing F-box family protein	At1g19470	2.21683	-1.51579	0.081542	-1.43425
	small plant specific protein	At3g44450	0.0164948	-1.19823	-0.0434771	-1.24171
	unknown expressed protein	At5g53020	-0.908515	-1.11437	-0.0512265	-1.16559
	small unknown plant specific protein	At5g03210	1.48553	-2.61065	2.30043	-0.31022
	unknown plant specific protein	At1g71910	0.563478	-1.12661	0.952419	-0.17419
	unknown expressed protein	At1g70630	0.0107681	-1.02169	0.991188	-0.030506
	unknown conserved protein	At4g29780	0.300524	-1.68906	1.68947	0.000408268
	small hypothetical protein	At5g36925	1.84429	-2.00307	2.0082	0.00512963
	GNS1/SUR4 membrane family protein	At1g75000	0.315445	-1.29659	1.30281	0.00621969
	DUF179 family protein	At3g29240	0.200665	-1.38148	1.39588	0.014398
	ZCF37 plant specific protein	At1g59590	0.107216	-1.43152	1.44736	0.0158397
	DUF1442-family protein, plant specific protein	At1g62840	0.296059	-1.01855	1.04933	0.0307794
	unknown plant specific protein	At3g50800	-0.016429	-1.79317	1.8711	0.0779259
	unknown plant specific protein	At2g04515	-0.526383	-1.34159	1.45893	0.117337
	unknown glycine-rich protein	At1g07135	-0.24108	-1.32369	1.46494	0.14125
	unknown proline-rich family protein	At3g07195	-0.147419	-1.4005	1.54463	0.144135
	unknown plant specific protein	At1g32920	0.952982	-1.78418	1.96572	0.181536
	DUF26-family protein	At5g48540	0.937033	-1.70648	1.90278	0.196296
	DUF597-family protein	At1g21000	1.68786	-1.19576	1.39493	0.199164
	unknown Arabidopsis specific mRNA transcript / protein	At1g30757	0.458059	-1.00864	1.21182	0.20318
	DUF668-domain protein	At1g30755	0.743026	-1.29784	1.51127	0.213424
	unknown plant specific protein	At5g66640	0.417298	-1.406	1.68249	0.276482
	unknown serine-rich plant specific protein	At1g72240	-1.12857	-1.12251	1.45886	0.336347
	small unknown plant specific protein (9.8 kDa)	At3g57450	0.260256	-1.66533	2.02503	0.359695
	unknown plant specific protein	At1g58225	-0.117057	-2.21431	2.57568	0.361374
	small unknown plant specific protein	At5g46295	-0.157834	-1.49963	1.88222	0.382586
	small unknown plant specific protein	At3g19030	0.652734	-1.27732	1.69992	0.422599
	unknown plant specific protein	At1g19020	0.883694	-2.12167	2.55079	0.429115
	TET8 (TETRASPANIN8)	At2g23810	0.40657	-1.23512	1.66694	0.431822
	unknown plant specific protein related to protease inhibitor/seed storage/LTP family	At5g55420	-0.373751	-1.11993	1.552	0.432065
	DUF1262-family protein	At1g13470	-0.116926	-1.74079	2.19238	0.451595
	DUF584-family protein	At2g28400	0.631919	-1.36146	1.82235	0.46089
	unknown small plant specific protein	At4g27652	-0.0144948	-1.65052	2.11466	0.464141
	DUF1195-family protein	At1g19380	0.919225	-1.11704	1.58264	0.465599
	unknown plant specific protein	At1g32928	0.434385	-1.25656	1.73786	0.481308
	unknown Arabidopsis specific protein / transcript	At5g22520	-0.0620483	-2.36684	2.87732	0.510485
	unknown plant specific protein	At2g25735	0.82709	-1.09406	1.60663	0.51257
	small unknown plant specific protein	At5g10695	0.783598	-1.69744	2.2114	0.513954
	conserved unknown plant specific protein (46kDa)	At5g64510	0.104552	-1.10854	1.65906	0.550514
	small unknown plant specific protein	At1g05575	0.69867	-1.28836	1.86393	0.575569
	unknown plant specific protein, proline-rich protein	At5g48657	0.116341	-1.37139	1.95301	0.581614
	unknown plant specific protein (14 kDa)	At1g24145	0.523169	-1.85304	2.45145	0.598402
	unknown plant specific protein	At1g23840	0.207439	-1.03051	1.68537	0.654855
	unknown Brassicaceae specific protein	At4g28085	2.04942	-1.30161	1.97269	0.671076
	unknown plant specific protein	At2g20142	0.0885896	-1.61875	2.29733	0.678577
	unknown small plant specific protein	At1g67920	1.26674	-1.74856	2.44855	0.699996
	unknown Arabidopsis specific protein or RNA transcript	At3g13435	-0.00620656	-1.03914	1.80869	0.769547
	unknown Arabidopsis specific protein / transcript	At5g22545	0.230889	-1.76307	2.54076	0.777692
	small expressed protein (Arabidopsis specific?)	At1g76960	0.502884	-1.40142	2.19855	0.797131
	small hypothetical protein	At4g08555	-0.895182	-1.43659	2.26042	0.82383
	unknown plant specific protein	At2g04495	-1.01254	-1.10122	1.97759	0.876377
	PCC1-like protein, small protein with C-terminal Cys-rich motif	At2g32190	0.487148	-1.13018	2.03087	0.90069
	ACD11-like protein, sphingosine transfer protein, putative	At4g39670	-0.135927	-1.92334	2.95791	1.03457
	small unknown plant specific protein	At3g18250	1.5845	-1.13556	2.31768	1.18212
	unknown plant specific protein	At2g18690	0.770138	-1.90051	3.14576	1.24525
	unknown plant specific protein	At2g18680	-0.477098	-1.08445	2.36193	1.27748
	small unknown plant specific protein	At1g65500	-0.314397	-1.11426	2.52732	1.41306
	carbonate dehydratase, carbonic anhydrase family protein	At2g28210	0.342532	-1.249	1.05367	-0.195333
	RSH2 (RELA-SPOT HOMOLOG), ppGpp synthase	At3g14050	1.05466	-1.25299	1.27614	0.0231502
	AACT1 (ANTHOCYANIN 5-AROMATIC ACYLTRANSFERASE 1), transferase family protein	At5g61160	1.46553	-2.02627	2.07183	0.0455545
	zinc finger (C3HC4-type RING finger) family protein	At5g59550	0.421218	-1.36302	1.5938	0.230781
	SPFH domain / Band 7 family protein	At5g25250	-0.350895	-1.38779	2.57734	1.18955
	DUF868-family protein	At5g48270	0.580514	-1.44166	1.56967	0.128013
	unknown Asn-rich protein	At5g42050	0.757267	-1.16391	1.35469	0.190775
	FBD-domain protein, F-box family protein	At5g38565	1.19123	-1.65252	1.84599	0.193471
	phosphoglycerate mutase family protein	At3g60420	-0.867441	-1.17231	1.82091	0.648603
	DEMETER-like protein 2 (DML2)	At3g10010	1.43196	-1.61806	0.771008	-0.847055
	legume lectin family protein, carbohydrate binding protein	At5g03350	0.398781	-1.23311	0.752879	-0.48023
	S-adenosylmethionine-dependent methyltransferase [Arabidopsis thaliana] embryo-abundant protein-related, similar to embryo-abundant protein GI:1350531 from (Picea glauca)	At1g55450	0.135803	-1.0459	0.987537	-0.058364
	JAC1 (J-DOMAIN PROTEIN REQUIRED FOR CHLOROPLAST ACCUMULATION RESPONSE 1), DnaJ molecular chaperone homology domain protein	At1g75100	0.642013	-1.04896	0.0411429	-1.00782
	Putative GPI-anchored protein	At5g19240	0.134479	-1.88268	1.51264	-0.370037
	C2 domain-containing protein	At4g34150	0.351725	-1.0429	0.710179	-0.332722
	poly (ADP-ribose) glycohydrolase-like protein	At2g31865	0.511625	-1.21541	0.922138	-0.293273
	Glutamate receptor 2.7 precursor (Ligand-gated ion channel 2.7) (GLR2.7)	At2g29120	0.418712	-1.59357	1.38999	-0.203579
	BiP chaperone BIP-L, luminal binding protein 3 (BiP-3) (BP3)	At1g09080	-0.3557	-1.18495	1.0212	-0.163751
	ornithine cyclodeaminase (EC 4.3.1.12)	At5g52810	-0.293354	-1.16332	1.13151	-0.0318144
	zinc finger (C3HC4-type RING finger) family protein	At3g46620	-0.0837897	-1.04252	1.08949	0.0469619
	octicosapeptide/Phox/Bem1p (PB1) domain-containing protein	At5g63130	0.0433233	-1.25899	1.32518	0.0661929
	RING-H2 finger protein ATL5F (ATL5F)	At5g10380	0.349421	-1.36725	1.4439	0.0766561
	LIM domain-containing protein	At5g66630	1.49782	-1.1308	1.22826	0.0974606
	Zinc finger A20 and AN1 domain-containing stress-associated protein 6 (AtSAP6)	At3g52800	0.481143	-1.05675	1.1982	0.14145
	zinc finger (C2H2 type, AN1-like) family protein	At2g41835	0.321417	-1.2207	1.43881	0.218104
	highly charged protein, Lys/Glu-rich protein	At1g56660	-0.412552	-1.15519	1.38431	0.229123
	endoplasmic reticulum oxidoreductin 1 (AERO1), ERO1 family protein	At1g72280	0.39935	-1.2752	1.61516	0.339955
	methyltransferase-related protein, UbiE/COQ5 family protein	At1g69520	0.240342	-1.08164	1.4344	0.352753
	thioesterase family protein	At1g48320	0.406452	-1.11451	1.63829	0.523782
