# Supplementary material for: Testing the importance of jasmonate signalling in induction of plant defences upon cabbage aphid (Brevicoryne brassicae) attack
Source: BMC Genomics. 2011 Aug 19;12:423. doi: 10.1186/1471-2164-12-423 (PMC3175479; doi:10.1186/1471-2164-12-423)
Supplement: Additional file 8 — Table S6. List of genes that were more induced in response to B. brassicae infestation in fou2 than in wt plants. Gene expression values for which regulation was not statistically significant are shaded in grey. [file 1471-2164-12-423-S8.XLS]

## Sheet: Sheet1
Supplementary Table 6. List of genes which were more induced in response to B. brassicae infestation in fou2 than in wt plants.
	Gene expression values that are not statistically significantly regulated are shaded in grey.
	Gene name	Accession	fou2/wt	fou2B-wtB	wtB/wt	fou2B/fou2
Calcium signalling
	calmodulin, EF-hand protein	At1g18530	-1.48189	1.17024	-0.944722	0.225516
	ACA8 (AUTOINHIBITED CA2+ -ATPASE, ISOFORM 8), calcium-transporting ATPase 8, plasma membrane-type (Ca(2+)-ATPase isoform 8) (EC 3.6.3.8)	At5g57110	-1.44989	1.19636	-0.286974	0.909382
Carbohydrate biosynthesis and metabolism
	AGP31 (ARABINOGALACTAN-PROTEIN 31), pollen Ole e 1 allergen and extensin family protein	At1g28290	-0.553317	1.82845	-0.839692	0.988757
	E13L3 (GLUCAN ENDO-1,3-BETA-GLUCOSIDASE-LIKE PROTEIN 3), X8-domain protein	At5g08000	-0.493636	1.53775	-0.738781	0.798967
	ATGH9B8 (ARABIDOPSIS THALIANA GLYCOSYL HYDROLASE 9B8), endoglucanase 11 precursor (Endo-1,4-beta glucanase 11)	At2g32990	0.803544	1.26136	-0.774902	0.486455
	ATGH9C2 (ARABIDOPSIS THALIANA GLYCOSYL HYDROLASE 9C2), endo-1,4-beta-glucanase, putative / cellulase, putative	At1g64390	-0.0382546	1.09943	-0.984741	0.114688
	beta-glucosidase like protein (PYK10), phosphate starvation-response 3.1 (PSR3.1)	At3g09260	0.789351	2.11465	-1.14251	0.972136
Cell division and development
	Homeobox protein SHOOT MERISTEMLESS (STM)	At1g62360	-1.70565	3.97632	-1.85356	2.12276
	late embryogenesis abundant protein-like	At5g53820	-0.382876	1.87095	-0.316	1.55495
	IMK2 (INFLORESCENCE MERISTEM RECEPTOR-LIKE KINASE 2), leucine-rich repeat transmembrane protein kinase	At3g51740	-0.600663	1.03396	-0.297733	0.736228
	arabinogalactan-protein (AGP18)	At4g37450	-0.103996	1.30077	-0.738364	0.562406
	serine carboxypeptidase-like protein (SCPL31) (EC 3.4.16.6)	At1g11080	-1.3985	3.85241	-1.63316	2.21925
	AtPRMT1a, protein arginine N-methyltransferase 1.2	At2g19670	-0.592662	1.0452	-0.749317	0.295879
	BOR1 (REQUIRES HIGH BORON 1), anion exchange family protein	At2g47160	-0.392037	1.25274	-0.38797	0.864769
	pentatricopeptide (PPR) repeat-containing protein	At5g18950	-1.63483	1.51369	-0.754158	0.75953
	thaumatin protein precursor (ATLP-1), pathogenesis-related (PR)-5 family protein, antifungal protein, putative	At1g18250	-0.297266	1.31953	-0.716313	0.603213
	glutamic acid-rich protein	At5g27330	-0.326768	1.10482	-0.556723	0.5481
	HDT4 (histone deacetylase 13)	At2g27840	-0.552112	1.11446	-0.606912	0.507544
	Auxin-responsive protein IAA27 (Indoleacetic acid-induced protein 27) (Auxin-induced protein 27) (Phytochrome-associated protein 2) (PAP2)	At4g29080	-0.322794	1.0197	-0.552277	0.467425
	AtAUR2 (ATAURORA2), Aurora related protein kinase	At2g25880	-0.550627	1.14277	-0.919956	0.222812
	Rac-like GTP-binding protein ARAC7 (GTPase protein ROP9) (ARAC7)	At4g28950	-0.654473	1.40891	-0.728776	0.680138
	CYCB1.3 (CYCLIN B1.3)	At3g11520	-0.467795	1.01186	-0.40967	0.602192
	Cyclin delta-3 (CYCD3)	At4g34160	-0.0783432	1.18491	-0.677964	0.50695
	AN3 (ANGUSTIFOLIA3), GRF-INTERACTING FACTOR1 (AtGIF1), SSXT protein-related / glycine-rich protein	At5g28640	-0.301952	1.72067	-0.649598	1.07107
	Cell division control protein 2 homolog B (CDC2B) (EC 2.7.11.23)	At3g54180	-0.229686	1.08918	-0.466004	0.623174
Cell wall modification
	polygalacturonase inhibitor (FLOR1) (FLR1)	At3g12145	2.03785	1.18188	-0.579838	0.602041
	cinnamyl-alcohol dehydrogenase	At1g09500	-0.483554	1.39266	-0.249292	1.14337
	Xyloglucan endotransglucosylase/hydrolase protein 9 precursor (XTH9) (EC 2.4.1.207)	At4g03210	-0.488697	1.6546	-1.11896	0.535645
	xyloglucan endotransglucosylase/hydrolase protein 16 precursor (XTH16) (EC 2.4.1.207)	At3g23730	0.0213967	1.26499	-0.873144	0.391842
	polygalacturonase, putative / pectinase, putative	At1g10640	-0.378214	1.04968	-0.738753	0.310923
	XTR8 (xyloglucan:xyloglucosyl transferase 8) (At-XTH31) (EC 2.4.1.207)	At3g44990	-2.63081	1.1842	-1.12357	0.060628
	xyloglucan endotransglucosylase (XTH8) (EC 2.4.1.207)	At1g11545	-0.460084	1.19644	-1.20624	-0.00979205
	xyloglucan endotransglucosylase/hydrolase protein 32 precursor (XTH32) (EC 2.4.1.207)	At2g36870	-0.195985	1.14253	-1.31723	-0.174707
	Alcohol dehydrogenase (ADH1) (EC 1.1.1.1)	At1g77120	-0.810061	2.22633	-0.568943	1.65739
	AGP4 (ARABINOGALACTAN-PROTEIN 4)	At5g10430	-0.0944764	1.07118	-0.78308	0.2881
	ATPRP2 (PROLINE-RICH PROTEIN 2), hydroxyproline-rich glycoprotein family protein	At2g21140	-0.145449	1.01083	-0.638112	0.372718
	FLA9 (fasciclin-like arabinogalactan-protein 9)	At1g03870	-0.856766	1.28864	-1.01068	0.277959
	AGP12 (ARABINOGALACTAN PROTEIN 12)	At3g13520	-0.290753	1.05975	-0.861789	0.197965
	arabinogalactan-protein (AGP7)	At5g65390	-0.701366	1.14913	-0.770684	0.378447
	Fasciclin-like arabinogalactan protein 1 precursor (FLA1)	At5g55730	-0.15806	1.09791	-1.22928	-0.131371
	arabinogalactan-protein	At1g03820	2.8129	1.42652	0.103655	1.53018
	pectate lyase 18 precursor (Pectate lyase A10) (EC 4.2.2.2)	At4g24780	0.567029	1.07438	-0.0420047	1.03238
	Pectate lyase 1 precursor (Pectate lyase A1) (EC 4.2.2.2)	At1g04680	0.166128	1.16602	-0.411912	0.754108
	invertase/pectin methylesterase inhibitor family protein	At1g62770	0.874013	2.18769	-1.00949	1.1782
	Expansin-like 2 precursor (AtEXPL2) (At-EXPL2) (Ath-ExpBeta-2.2)	At4g38400	-0.666488	2.19415	-1.31855	0.875595
	Alpha-expansin 10 precursor (AtEXPA10) (At-EXP10) (AtEx10) (Ath-ExpAlpha-1.1) (EXPA10)	At1g26770	0.589787	1.01662	-0.40838	0.608244
	Expansin-like 1 precursor (AtEXPL1) (At-EXPL1) (Ath-ExpBeta-2.1) (EXLA1)	At3g45970	-0.500158	1.14587	-0.132001	1.01387
	CWLP-related protein, cell wall-plasma membrane linker protein	At1g62500	-0.576981	2.40071	-1.16935	1.23136
	Alpha-expansin 4 precursor (AtEXPA4)	At2g39700	0.667864	1.27851	-0.538181	0.740329
	ATCEL2-like endo-1,4-beta glucanase, glycosyl hydrolase family 9 protein	At4g02290	-1.0841	2.04639	-1.2495	0.796891
Cytochrome P449
	CYP708A3, cytochrome P450 family protein	At1g78490	0.837999	1.1833	-1.00232	0.180981
Cytoskeleton organization
	Kinesin motor domain protein with ERM motif	At5g60930	-0.269864	1.36857	0.383923	1.75249
	Tubulin beta-7 chain (Beta-7 tubulin) (TUBB7)	At2g29550	-0.287253	1.1794	-1.37901	-0.199609
	TRN2 (TORNADO2), TETRASPANIN1 (TET1)	At5g46700	0.0882301	1.21073	-0.981294	0.229437
	RAC interacting protein 4 (RIP4), Ezrin/radixin/moesin family protein	At1g78430	-0.131989	1.06497	-0.488745	0.576226
Defence
	legume lectin family protein	At1g53070	-0.181574	1.62234	-0.636625	0.985716
	xylogen-like lipid transfer protein, lipid transfer protein (LTP) family protein	At5g64080	0.507719	1.74118	-0.811569	0.929608
	plant defensin-fusion protein (PDF1.5)	At1g55010	-1.06866	2.19609	-0.46179	1.7343
	PR-1-LIKE (PATHOGENESIS-RELATED PROTEIN-1-LIKE)	At2g19990	1.2152	1.13886	-0.0810122	1.05785
	PR-1-LIKE (PATHOGENESIS-RELATED PROTEIN-1-LIKE)	At2g19970	0.626377	1.12408	-0.308863	0.815216
	leucine-rich repeat transmembrane protein kinase	At2g36570	-0.567206	1.23292	-0.675677	0.557245
	protease inhibitor, putative, trypsin inhibitor-like protein	At5g43580	1.50165	2.01362	0.145228	2.15885
	TED4-like protease inhibitor/seed storage/lipid transfer protein	At3g18280	-0.123086	1.03256	0.106662	1.13922
	EMBRYO DEFECTIVE 3009 (EMB3009), acyltransferase-like protein	At5g23940	0.112811	1.41965	-0.84638	0.573269
	ATEXPB3 (ARABIDOPSIS THALIANA EXPANSIN B3)	At4g28250	0.382795	1.93337	-1.07227	0.8611
	Pectate lyase 12 precursor (EC 4.2.2.2)	At3g53190	-0.151952	1.32157	-0.586227	0.73534
	MLP-like protein 28 (MLP28)	At1g70830	0.548215	1.10862	-0.748072	0.360549
	nonspecific lipid-transfer protein-like protein, lipid transfer protein (LTP) family protein	At2g13820	-0.504331	1.51664	-1.26068	0.255964
	defensin-like (DEFL) family protein	At3g05727	-2.75429	4.40681	-1.60881	2.79801
	pectinesterase inhibitor, pectin methylesterase inhibitor family protein	At2g01610	1.79167	1.47406	0.0181977	1.49226
DUF231 proteins
	DUF231-domain protein	At3g12060	0.474891	1.31901	-0.179091	1.13992
	DUF-231 family protein	At2g42570	1.13064	1.94437	-0.822267	1.12211
	DUF231-domain protein	At3g54260	-1.09995	2.32586	-1.02022	1.30565
	DUF640-family protein	At2g42610	-0.806585	2.40191	-1.00639	1.39553
	DUF640-family protein	At3g23295	-0.682538	1.67469	-0.463536	1.21115
	LSH1 (LIGHT-DEPENDENT SHORT HYPOCOTYLS 1), DUF640-domain protein	At5g28490	-0.266039	1.60375	-0.634439	0.969314
	DUF640-family protein	At3g04510	-0.0713451	1.73384	-0.204798	1.52904
	DUF640-family protein	At3g23290	-0.40189	1.46792	-0.556098	0.911817
Ethylene biosynthesis and signalling
	1-aminocyclopropane-1-carboxylate oxidase (ACO1) / ACC oxidase	At2g19590	-2.13221	4.29791	-1.67912	2.61879
	ETR2 (ETHYLENE RESPONSE 2), ethylene receptor	At3g23150	0.120627	1.21392	0.061181	1.2751
Fatty acid biosynthesis
	GAPCP-1, glyceraldehyde-3-phosphate dehydrogenase, cytosolic	At1g79530	-0.264567	1.28198	-0.217855	1.06412
	stearoyl acyl carrier protein desaturase, putative	At1g43800	-0.24584	3.01643	0.0226874	3.03912
Lipid biosynthesis and metabolism
	arcA-related, WD-40 repeat protein	At1g48630	-0.436528	1.0059	-0.884143	0.121758
	GDSL-motif lipase/hydrolase family protein	At5g45670	0.115499	1.08334	-1.00963	0.0737155
	CER1 (ECERIFERUM 1)	At1g02205	-0.107169	1.24594	-1.08049	0.165447
Protein modification and proteolysis
	wound-responsive family protein	At4g10270	-0.577958	2.84297	-0.554911	2.28806
	TSA1-LIKE, SMC-domain protein	At3g15950	0.994086	1.31803	-0.640814	0.677216
	aspartyl protease family protein, pepsin A	At5g07030	-0.159853	1.16414	-1.11734	0.0467964
	aspartyl protease family protein	At3g54400	-0.220832	1.06047	-1.22372	-0.163246
	aspartyl protease family protein	At3g12700	-0.387494	1.49964	-0.835474	0.664165
Redox
	Peroxidase 70 precursor (Atperox P70) (ATP45) (PER70) (EC 1.11.1.7)	At5g64110	-1.14014	3.49354	-0.982501	2.51104
	Germin-like protein subfamily 1 member 11 precursor	At5g38940	-1.22616	3.57256	-1.19115	2.38141
	Peroxidase 22 precursor (Atperox P22) (ATPEa) (Basic peroxidase E) (PER22) (EC 1.11.1.7)	At2g38380	-1.40572	4.36802	-2.00368	2.36434
	Germin-like protein subfamily 1 member 10 precursor	At5g38930	-1.08283	3.54118	-1.19181	2.34937
	copper amine oxidase family protein	At1g31710	1.0013	1.12637	-1.1672	-0.0408271
	Peroxidase 30 precursor (Atperox P30) (PRXR9) (ATP7a) (PER30) (EC 1.11.1.7)	At3g21770	-0.646047	2.02467	0.1335	2.15817
	SKS4, multi-copper oxidase type I family protein	At4g22010	-0.00822142	1.29969	-0.686077	0.613616
	plastocyanin-like domain-containing protein	At4g12880	-0.0367119	1.17579	-0.846695	0.329092
	plastocyanin-like domain-containing protein	At1g64640	-0.320538	1.21612	-1.4251	-0.208979
Respiration
	GDSL-motif lipase/hydrolase family protein	At4g30140	-0.83754	3.36906	-0.483201	2.88586
	PCK1/PEPCK (PHOSPHOENOLPYRUVATE CARBOXYKINASE 1)	At4g37870	-0.0197295	1.47705	-0.299412	1.17764
Signal transduction
	SKS17, multi-copper oxidase type I family protein	At5g66920	-0.14451	1.13353	-0.448837	0.684695
	pectate lyase 5 precursor (EC 4.2.2.2)	At1g67750	-0.196919	1.45955	-0.961056	0.498497
	auxin-responsive GH3-like protein 6 (GH3.6) (AtGH3-6) (DWARF IN LIGHT 1 protein) (DFL-1)	At5g54510	-0.11348	1.04217	-0.0724945	0.969679
	CYTOKININ RESPONSE 1 (CRE1), WOODEN LEG (WOL), histidine kinase (AHK4) (WOL)	At2g01830	-0.702169	1.01723	-0.476039	0.541188
	SRF8 (STRUBBELIG-RECEPTOR FAMILY 8), leucine-rich repeat transmembrane receptor-like kinase	At4g22130	0.245787	1.25444	-0.55142	0.703021
	leucine-rich repeat protein kinase	At4g36180	-0.352917	1.02905	-0.539792	0.489258
Transcription regulation
	KNAT1 (BREVIPEDICELLUS 1), homeobox protein knotted-1 like 1 (KNAT1)	At4g08150	-0.610407	2.33165	-0.627995	1.70365
	Dof zinc finger protein DOF3.4 (AtDOF3.4) (OBF-binding protein 1) (DOF3.4)	At3g50410	0.316285	1.52794	-0.197781	1.33016
	Zinc finger protein CONSTANS-LIKE 10	At5g48250	-1.61854	1.03912	-0.359494	0.67963
	transcription factor jumonji (jmjC) domain-containing protein	At3g20810	-3.37495	1.62024	0.342694	1.96294
	Zinc finger protein CONSTANS-LIKE 9 (COL9)	At3g07650	-2.87155	1.45343	0.397997	1.85143
	cellulase 1 (AtCEL1) (CEL1), endoglucanase 8 precursor (endo-1,4-beta glucanase 8)	At1g70710	0.184027	1.78737	-0.426201	1.36116
	ARPN (PLANTACYANIN)	At2g02850	-0.246739	1.3297	-0.330235	0.999465
	meprin and TRAF homology domain-containing protein	At1g65370	-0.638635	1.09434	-0.443113	0.651224
	Dof zinc finger protein DOF2.3 (AtDOF2.3) (DOF2.3)	At2g34140	-0.377438	1.51649	-0.0411314	1.47536
	TRFL3 (TRF-LIKE 3), myb family transcription factor	At1g17460	-0.217641	1.02856	-1.20438	-0.175814
	CONSTANS-like protein-related	At1g07050	-2.30401	1.15399	-0.345586	0.808407
	ER33-like protein, ethylene-responsive protein, bHLH transcription factor-like protein	At1g05710	0.0479895	1.14202	0.264538	1.40655
Translation
	Eukaryotic translation initiation factor 3 subunit 9 (eIF-3 eta) (eIF3 p110) (eIF3b) (p82) (TIF3B1)	At5g27640	-0.245505	1.06462	-0.703876	0.360739
	40S ribosomal protein S27a-1 (UBQ15)	At1g23410	-0.503759	1.28502	-0.563177	0.721839
	mitochondrial aldehyde dehydrogenase (ALDH2B7) (ALDH3)	At1g23800	-0.0955059	1.20297	-0.351547	0.851426
	HLL (HUELLENLOS), ribosomal protein L14 family protein	At1g17560	-0.395088	1.38917	-0.566372	0.822797
Transport
	membrane transport protein, putative auxin:hydrogen symporter, auxin efflux carrier family protein	At2g17500	-0.0122733	1.17732	0.286097	1.46342
	Nonspecific lipid-transfer protein 2 precursor (LTP 2) (LTP2)	At2g38530	0.440776	2.51113	-0.709221	1.80191
	Aquaporin NIP5.1 (NOD26-like intrinsic protein 5.1) (Nodulin-26-like major intrinsic protein 6) (AtNLM6) (NLM6 protein) (NodLikeMip6) (NIP5.1)	At4g10380	-0.32158	2.05274	-0.668637	1.3841
	Nonspecific lipid-transfer protein 6 precursor (LTP 6) (LTP6)	At3g08770	0.41429	2.2691	-1.14243	1.12667
	SEC14 cytosolic factor family protein / phosphoglyceride transfer family protein	At1g30690	-0.284179	1.2392	-0.911867	0.327336
	PHO1 (PHOSPHATE 1), putative phosphate transporter	At3g23430	-1.01749	1.69952	-0.696927	1.00259
	aquaporin PIP2.8 (Plasma membrane intrinsic protein 3b) (PIP3b) (PIP2.8)	At2g16850	-0.0619537	1.15478	-1.30244	-0.147659
	proton-dependent oligopeptide transport (POT) family protein	At1g59740	0.21454	1.22544	0.391385	1.61682
	Aquaporin TIP4.1 (Tonoplast intrinsic protein 4.1) (Epsilon-tonoplast intrinsic protein) (Epsilon-TIP) (TIP4.1)	At2g25810	0.120381	1.46941	-0.333073	1.13634
	Auxin transporter-like protein 2 (AUX1-like protein 2) (LAX2)	At2g21050	-0.528389	1.21476	-1.08552	0.12924
	Aquaporin NIP6.1 (NOD26-like intrinsic protein 6.1) (NIP6.1)	At1g80760	-0.369912	1.31463	-1.24109	0.0735463
	nodulin MtN21 family protein	At1g70260	-2.20709	3.82367	-1.40875	2.41492
	BURP domain-containing protein	At1g49320	-2.44448	4.22827	-2.01388	2.21439
	lipid transfer protein (LTP) family protein, RCc3- like protein	At4g22490	-1.12979	3.908	-1.86288	2.04512
	DIR1 (DEFECTIVE IN INDUCED RESISTANCE 1), lipid transfer protein (LTP) family protein	At5g48485	0.011475	1.0119	-0.518898	0.493006
	WUSCHEL-related homeobox 4 (WOX4)	At1g46480	-0.0470408	1.62557	-0.667206	0.958367
	Multidrug resistance protein 13 (P-glycoprotein 15) (MDR13)	At3g28345	-0.790602	1.4155	0.0804424	1.49594
	ABC transporter family protein, ATPase-family protein	At1g31770	-0.522043	1.02747	-0.573439	0.454035
	lysine and histidine specific transporter protein, amino acid transporter family protein	At1g47670	-0.989038	1.50552	-1.01409	0.491432
	lysine and histidine specific transporter protein, amino acid transporter family protein	At1g25530	-1.02681	1.09477	-0.784034	0.310733
Other
	glutamic acid rich protein	At1g62480	-0.50693	1.72699	-0.983908	0.743082
	unknown plant specific protein	At1g19530	-1.28645	3.25153	-1.08552	2.16601
	ZPR2 (LITTLE ZIPPER 2), unknown plant specific protein	At3g60890	-1.43164	2.89315	-1.49168	1.40146
	DUF1218-family protein, plant specific gene family	At2g32280	-0.614097	1.82663	-0.656624	1.17001
	DUF538-family protein	At1g61667	-0.822578	1.6959	-0.668235	1.02766
	unknown plant specific protein	At4g24275	0.493294	1.50429	-0.628956	0.875332
	uknown protein, Glu/Ser-rich protein	At5g17160	-0.284867	1.21084	-0.521332	0.689506
	unknown plant specific protein	At1g14630	-0.0821184	1.20271	-0.52804	0.674673
	unknown plant specific protein	At5g25240	-0.676612	1.03449	-0.463278	0.571211
	unknown plant specific protein	At5g36800	-0.588393	1.44979	-0.965384	0.484401
	unknown plant specific protein	At5g36710	-0.311993	1.31463	-0.853552	0.461076
	glycine-rich protein	At4g29030	-0.330091	1.30429	-0.870729	0.433566
	conserved plant specific unknown protein	At1g60060	-0.15571	1.02829	-0.61073	0.417566
	small unknown plant specific protein	At5g02090	0.32061	1.16451	-0.750394	0.41412
	unknown plant specific protein	At5g56120	-0.735919	1.59859	-1.20592	0.392671
	phosphate-responsive 1 family protein	At5g51550	-0.488767	1.5865	-1.21815	0.36835
	unknown glutamic acid-rich protein	At5g66230	-0.682332	1.05881	-0.875575	0.183238
	conserved unknown protein	At4g15830	-0.439303	1.22135	-1.07682	0.14453
	unknown plant specific protein	At4g33980	-2.03234	1.31352	-0.164443	1.14908
	unknown expressed protein	At1g28710	-0.84598	1.3362	-0.213955	1.12225
	unknown expressed protein	At1g17665	-2.07579	1.19037	-0.357364	0.833005
	unknown plant specific protein	At4g24265	-1.05951	1.15412	-0.371989	0.78213
	unknown plant specific protein	At3g13175	0.176498	1.22815	-0.487817	0.740335
	glycine-rich protein (contain 59% Gly), hypothetical protein	At4g01985	-0.226966	1.07471	-0.39037	0.684343
	SMC-domain protein	At5g05180	-0.549626	1.35185	-0.754875	0.596971
	small unknown plant specific protein	At5g57785	0.0719631	1.75702	-1.19986	0.557157
	DUF1295-family protein	At2g46890	-0.880036	1.01818	-0.546085	0.472097
	TED3-like protein	At2g33850	0.261017	1.25078	-1.02392	0.226862
	DUF679-family protein	At3g21550	0.0481782	1.00418	-1.44704	-0.442851
	unknown plant specific protein	At4g04745	0.10337	1.62922	-0.0549141	1.5743
	unknown plant specific protein	At5g42900	-3.11759	1.55552	-0.07549	1.48003
	small unknown plant specific protein	At1g33055	0.521942	1.22685	0.187035	1.41388
	unknown expressed protein	At1g28400	0.922572	1.33173	-0.145149	1.18659
	unknown plant specific protein	At3g14060	0.654599	1.20746	-0.0253323	1.18213
	unknown plant specific protein	At1g29270	0.307015	1.02773	0.146876	1.1746
	DUF1635-family protein	At5g22930	0.0550929	1.21742	-0.205504	1.01191
	unknown plant specific protein	At2g01913	-1.17315	1.00985	-0.113316	0.896533
	conserved unknown protein	At1g27030	-0.640586	1.02267	-1.00181	0.0208613
	DUF23-domain protein	At2g33570	-0.167237	1.12023	-1.2554	-0.135166
	SMC-domain protein	At1g09470	-0.837534	1.88234	-2.07301	-0.190668
	small unknown plant specific protein	At1g43790	0.0379547	1.49299	-1.71082	-0.21783
	isoflavone reductase-like protein	At1g19540	0.278007	1.39018	-0.378522	1.01165
	GRH1 (GRR1-LIKE PROTEIN 1)	At4g03190	-0.332947	1.02517	-0.624208	0.400958
	AIR1A-like protein, protease inhibitor/seed storage/lipid transfer protein (LTP) family protein	At4g22520	-1.33723	4.23537	-1.87414	2.36123
	S-adenosyl-L-methionine:salicylic acid carboxyl methyltransferase-like, S-adenosyl-L-methionine:carboxyl methyltransferase family protein	At5g38020	0.349012	1.78329	-0.736514	1.04678
	drought-responsive protein / drought-induced protein (Di21) (ATDI21)	At4g15910	-0.0217492	1.3211	-0.56538	0.755718
	MLP31 (MLP-LIKE PROTEIN 31), Bet v I allergen family protein	At1g70840	0.405151	1.65654	-0.925576	0.730966
	plastocyanin-like domain-containing protein	At4g31840	-0.575146	1.21883	-0.582951	0.635876
	Early nodulin-like protein 3 precursor (Phytocyanin-like protein)	At5g25090	-0.38523	1.47392	-0.862742	0.611178
	dehydration-responsive protein-related	At2g34300	0.262982	1.17479	-0.584212	0.59058
	thaumatin-like / osmotin-like protein	At2g28790	0.658322	1.11355	-0.546841	0.566713
	GPI-anchored protein	At3g06035	0.0576344	1.46922	-1.00215	0.467071
	acid phosphatase class B family protein	At1g04040	-0.760485	1.19189	-0.737776	0.454113
	pentatricopeptide (PPR) repeat-containing protein	At3g25060	-3.16419	1.71456	-1.2961	0.41846
	WD-repeat protein 4 like protein, WD-40 repeat family protein	At1g03110	-0.778953	1.00248	-0.60875	0.393728
	GDU1 (GLUTAMINE DUMPER 1)	At4g31730	-1.07193	1.13378	-0.893471	0.24031
	zinc knuckle (CCHC-type) family protein	At3g42450	-1.67839	1.18541	-1.02267	0.162733
	OSH1-like protein / OAS HIGH ACCUMULATION 1 like protein	At4g12870	-1.01387	2.20429	-0.393626	1.81067
	zinc finger (C3HC4-type RING finger) family protein	At3g43430	0.0378493	1.0013	0.557498	1.5588
	gibberellin-regulated protein 5 (GASA5) / gibberellin-responsive protein 5	At3g02885	2.75514	1.67056	-0.153798	1.51676
	periaxin-like protein, proline-rich protein	At5g09530	-0.260886	1.32994	-0.0681861	1.26175
	lipid-associated family protein, PLAT/LH2 domain protein	At2g22170	-0.190201	1.13382	-0.847321	0.286496
	Hydrophobic protein RCI2B (Low temperature and salt-responsive protein LTI6B) (RCI2B)	At3g05890	-0.482189	1.29556	-1.16391	0.131651
	SAH7, pollen Ole e 1 allergen and extensin family protein	At4g08685	-0.0962912	1.13135	-1.03726	0.0940952
	NIF transcriptional regulator, NLI interacting factor (NIF) family protein (nuclear LIM factor interactor-interacting protein)	At5g45700	-0.373298	1.06359	-1.01323	0.0503666
	nicotianamine synthase 4 (S-adenosyl-L-methionine:S-adenosyl-L-methionine:S-adenosyl- methionine 3-amino-3-carboxypropyltransferase 4) (NAS4) (EC 2.5.1.43)	At1g56430	-1.51091	1.00751	-1.05507	-0.0475606
	hydroxyproline-rich glycoprotein family protein	At5g34581	-2.89521	1.02178	-1.23295	-0.211167
	jacalin lectin family protein	At1g52130	-1.57393	1.15214	-0.823378	0.328759
	HMGA (HIGH MOBILITY GROUP A)	At1g14900	-0.372836	1.20636	-0.565058	0.641299
